# Supplementary material for: Placental multi-omics integration identifies candidate functional genes for birthweight
Source: Nat Commun. 2022 May 2;13:2384. doi: 10.1038/s41467-022-30007-1 (PMC9061712; doi:10.1038/s41467-022-30007-1)
Supplement: Supplementary file 4 — Supplementary Data 1-16 [file 41467_2022_30007_MOESM4_ESM.xlsx]

## Sheet: Supplementary Data 1
A. NICHD Fetal Growth Study	n=71 (eQTL dataset)	n=291 (mQTL dataset)
	Mean (SD)/ n(%)	Mean (SD)/ n(%)	P-value
Race/ethnicity			0.57
Non-Hispanic White	21 (29.6%)	72 (24.7%)
Non-Hispanic Black	20 (28.2%)	71 (24.4%)
Hispanic	22 (31%)	99 (34%)
Asian	8 (11.3%)	49 (16.8%)
Maternal age (years)	27.8 (6.0)	27.7 (5.3)	0.86
Maternal BMI (kg/m2)	25.1 (5.5)	24.4 (4.5)	0.37
Infant sex			0.75
Female	33 (46.5%)	144 (49.5%)
Male	38 (53.5%)	147 (50.5%)
Birthweight (g)	3063.3 (474.0)	3156.4 (447.0)	0.14
Birthweight group
AGA	50 (70.4%)	208 (71.5%)	0.98
LGA	1 (1.4%)	11 (3.8%)	0.53
SGA	20 (28.2%)	72 (24.7%)	0.66
Gestational age (weeks)	39.3 (1.2)	39.5 (1.1)	0.32
Parity			1
Parous	38 (53.5%)	155 (53.3%)
Nulliparous	33 (46.5%)	136 (46.7%)
B. Rhode Island Child Study	n = 159
	Mean (SD)/ n(%)
Race/ethnicity
Other	36 (22.6%)
White	123 (77.4%)
Maternal age (years)	30.9 (4.8)
Maternal BMI (kg/m2)	26.6 (6.6)
Infant sex
Female	79 (49.7%)
Male	80 (50.3%)
Birthweight (g)	3543.0 (648.6)
Birthweight group
AGA	89 (56%)
LGA	44 (27.7%)
SGA	26 (16.4%)
Gestational age (weeks)	39.1 (1.0)
Parity
Parous	117 (73.6%)
Nulliparous	42 (26.4%)

## Sheet: Supplementary Data 2
						NICHD Fetal Growth Studies (n=291)
SNP	Chromosome	Pos hg19	Band	Gene	Warrington's Signal number	Minor allele	Major allele	Minor allele frequency
rs17367504	1	11862778	1p36.22	MTHFR	1	G	A	0.1048
rs12401656	1	43456767	1p34.2	FLJ32224/SLC2A1	2	A	G	0.201
rs80278614	1	119412317	1p12	TBX15	3	A	G	0.02066
rs905938	1	154991389	1q21.3	DCST2/KCNN3	4	C	T	0.2113
rs670523	1	155878732	1q22	RIT1/LMNA	5	G	A	0.4021
rs72480273	1	161644871	1q23.3	FCGR2B/FCGR2C/HSPA6	6	C	A	0.1254
rs10913200	1	176521655	1q25.2	PAPPA2	7	A	G	0.02339
rs61830764	1	212289976	1q32.3	DTL	8	A	G	0.2474
rs3806315	1	214724668	1q41	PTPN14	9	A	G	0.3351
rs708122	1	228216997	1q42.13	WNT3A	10	A	C	0.2818
rs10495563	2	9662210	2p25.1	ADAM17	11	G	A	0.4777
rs2551347	2	23912401	2p24.1	KLHL29	12	C	T	0.3144
rs1179494	2	36809496	2p22.2	FEZ2	13	C	G	0.3608
rs754868	2	43185532	2p21	HAAO	14	A	G	0.3969
rs4952673	2	43423870	2p21	ZFP36L2	15	A	G	0.4845
rs17034876	2	46484310	2p21	EPAS1	16	C	T	0.4038
rs4953353	2	46567276	2p21	EPAS1	17	T	G	0.4124
rs186606513	2	97482001	2q11.2	CNNM3	18	A	G	0.02083
rs560887	2	169763148	2q31.1	G6PC2	20	T	C	0.1529
rs2280235	2	191843830	2q32.2	STAT1	21	G	A	0.2646
rs10181515	2	227019461	2q36.3	LOC646736/COL4A4/IRS1	22	T	C	0.1959
rs9855896	3	14287150	3p25.1	LSM3	23	G	A	0.2045
rs2168443	3	46947087	3p21.31	PTH1R	24	T	A	0.3385
rs11708067	3	123065778	3q21.1	ADCY5	25	G	A	0.2169
rs9851257	3	123125711	3q21.1	ADCY5	26	A	T	0.3299
rs6440006	3	141142691	3q23	ZBTB38	27	G	A	0.488
rs2306700	3	142123841	3q23	XRN1	28	T	C	0.11
rs10935733	3	148622968	3q24	CPA3/AGTR1	29	T	C	0.4811
rs4679760	3	155855418	3q25.31	KCNAB1	30	C	G	0.4038
rs1482852	3	156798294	3q25.31	LOC339894/CCNL1	31	G	A	0.4863
rs11711420	3	183349010	3q27.1	KLHL24	32	G	T	0.2698
rs4144829	4	17903654	4p15.31	LCORL/DCAF16	33	C	T	0.2887
rs6533183	4	106133184	4q24	TET2	34	C	T	0.4639
rs116807401	4	135121721	4q28.3	PABPC4L	35	C	T	0.01389
rs6845999	4	145565826	4q31.21	LOC646576/HHIP	36	T	C	0.3162
rs4579095	4	174726635	4q34.1	NBLA00301	37	G	A	0.4175
rs1818782	5	39424628	5p13.1	DAB2	38	A	C	0.457
rs351930	5	52003397	5q11.2	PELO	39	A	T	0.4691
rs854037	5	57091783	5q11.2	ACTBL2	40	G	A	0.3127
rs28365970	5	67585723	5q13.1	PIK3R1	41	A	C	0.2371
rs1981627	5	133838180	5q31.1	PHF15	42	A	G	0.2749
rs2946179	5	157886627	5q33.3	EBF1	43	T	C	0.3316
rs34471628	5	172196752	5q35.1	DUSP1	44	G	A	0.02797
rs9379084	6	7231843	6p24.3	RREB1	45	A	G	0.08935
rs35261542	6	20675792	6p22.3	CDKAL1	46	A	C	0.2784
rs9379832	6	26186200	6p22.2	HIST1H2BE/HIST1H2BH	47	G	A	0.3368
rs9366778	6	31269173	6p21.33	HLA-C	48	G	A	0.4983
rs6911024	6	31368451	6p21.33	MICA/HLA-C	49	C	T	0.2646
rs9267812	6	32128394	6p21.32	PPT2	50	T	C	0.2234
rs1547669	6	33775641	6p21.31	MLN	51	G	A	0.4674
rs75104038	6	34190104	6p21.31	HMGA1	52	A	G	0.03719
rs9348981	6	35687249	6p21.31	FKBP5/MAPK13/TEAD3	53	G	T	0.2801
rs7744700	6	53349401	6p12.1	GCLC	54	A	T	0.2182
rs76094073	6	109288036	6q21	ARMC2/SESN1	55	G	C	0.06873
rs6925689	6	126865884	6q22.32	CENPW	56	C	T	0.4339
rs6569647	6	130337266	6q23.1	L3MBTL3	57	C	T	0.354
rs6930558	6	141878920	6q24.1	NMBR	58	G	T	0.1787
rs962554	6	142734204	6q24.1	GPR126	59	C	T	0.457
rs10872678	6	152039964	6q25.1	ESR1	60	C	T	0.3076
rs2934844	6	166142456	6q27	PDE10A	61	A	T	0.2062
rs4719648	7	2756832	7p22.3	AMZ1/GNA12	62	T	C	0.3866
rs59084784	7	22739562	7p15.3	IL6	63	C	A	0.4777
rs7808457	7	22798265	7p15.3	IL6	64	T	A	0.1963
rs34776209	7	23513093	7p15.3	IGF2BP3	65	T	C	0.1839
rs2908279	7	44174857	7p13	MYL7/GCK	66	T	G	0.39
rs2971669	7	44231778	7p13	GCK	67	T	C	0.3265
rs10265133	7	45895604	7p12.3	IGFBP1/IGFBP3	69	T	G	0.09278
rs11983722	7	46298647	7p12.3	IGFBP3	70	T	A	0.1564
rs10265057	7	47275737	7p12.3	TNS3	71	G	A	0.1409
rs2237467	7	50733316	7p12.1	GRB10	72	A	G	0.2234
rs112139215	7	73034559	7q11.23	MLXIPL	73	A	C	0.02686
rs2282978	7	92264410	7q21.2	CDK6	74	C	T	0.3574
rs45446698	7	99332948	7q22.1	CYP3A7-CYP3AP1	75	G	T	0.02339
rs6467157	7	127660763	7q32.1	SND1	76	C	T	0.201
rs3918226	7	150690176	7q36.1	NOS3	77	T	C	0.04386
rs62496903	8	6446938	8p23.1	MCPH1	78	T	C	0.03306
rs732563	8	23345526	8p21.2	ENTPD4/NKX3-1	79	T	C	0.4639
rs11778247	8	23403378	8p21.2	SLC25A37	80	A	G	0.1632
rs34036147	8	38366249	8p11.22	C8orf86/FGFR1	81	C	T	0.4914
rs13266210	8	41533514	8p11.21	ANK1	82	G	A	0.2113
rs72656010	8	57122215	8q12.1	PLAG1	83	C	T	0.09107
rs6995390	8	77611012	8q21.11	ZFHX4	84	T	A	0.3711
rs7819593	8	106115172	8q22.3	ZFPM2	85	C	T	0.3402
rs10283100	8	120596023	8q24.12	ENPP2	86	A	G	0.02632
rs13271368	8	126506140	8q24.13	TRIB1	87	T	C	0.1942
rs13257363	8	142252580	8q24.3	SLC45A4	88	A	G	0.2698
rs9657468	8	142362391	8q24.3	GPR20	89	G	T	0.4519
rs7854962	9	96900505	9q22.32	PTPDC1	90	G	C	0.1667
rs28457693	9	98217348	9q22.32	PTCH1/FANCC	91	G	A	0.2113
rs2418135	9	113901309	9q31.3	LPAR1	92	G	A	0.4845
rs72760655	9	116916214	9q32	COL27A1	93	A	C	0.3763
rs1323438	9	119115531	9q33.1	PAPPA	94	T	C	0.4502
rs3933326	9	123633948	9q33.2	PHF19	95	A	G	0.3144
rs10985827	9	125701608	9q33.2	RABGAP1/GPR21	96	G	T	0.4777
rs28505901	9	139241030	9q34.3	GPSM1	97	A	G	0.1993
rs4350272	10	25056118	10p12.1	ARHGAP21	98	A	G	0.1488
rs9645500	10	70986723	10q22.1	HKDC1/HK1	99	T	G	0.4725
rs1112718	10	94479107	10q23.33	HHEX/IDE	100	G	A	0.4914
rs10509669	10	95969913	10q23.33	PLCE1	101	T	A	0.2543
rs3740360	10	96025491	10q23.33	PLCE1	102	C	A	0.1
rs2274224	10	96039597	10q23.33	PLCE1	103	C	G	0.4863
rs562974282	10	104201070	10q24.32	MIR146B	104	G	T	0.01389
rs10883846	10	104958244	10q24.33	NT5C2/CYP17A1	105	T	C	0.2629
rs7903146	10	114758349	10q25.2	TCF7L2	106	T	C	0.2543
rs7076938	10	115789375	10q25.3	ADRB1	107	C	T	0.3127
rs71486610	10	124134803	10q26.13	PLEKHA1	108	C	G	0.4536
rs11042596	11	2118860	11p15.5	INS-IGF2	109	T	G	0.2543
rs234864	11	2857297	11p15.4	KCNQ1	110	G	A	0.4588
rs2168101	11	8255408	11p15.4	LMO1	111	A	C	0.2062
rs4444073	11	10331664	11p15.4	ADM	112	C	A	0.3351
rs5030317	11	32410337	11p13	WT1	113	C	G	0.4897
rs10437653	11	46297631	11p11.2	CREB3L1	114	A	C	0.4777
rs10734564	11	48160429	11p11.2	PTPRJ	115	A	G	0.2457
rs667515	11	69449076	11q13.3	CCND1	116	C	G	0.3625
rs61885091	11	69791952	11q13.3	ANO1/FGF4	117	A	G	0.1701
rs10830963*	11	92708710	11q14.3	MTNR1B	118	G	C	0.2199
rs10895278	11	102095335	11q22.1	YAP1	119	C	T	0.3402
rs11055030	12	12878349	12p13.1	APOLD1	121	C	G	0.2302
rs2306547	12	26877885	12p11.23	ITPR2	122	T	C	0.2698
rs11051061	12	30914668	12p11.21	CAPRIN2	123	A	G	0.1701
rs6582623	12	46613394	12q13.11	SLC38A1	124	T	C	0.1082
rs180438	12	47187260	12q13.11	SLC38A4	125	G	A	0.4467
rs7968682	12	66371880	12q14.3	HMGA2	126	G	T	0.3471
rs1480470	12	66412130	12q14.3	HMGA2	127	A	G	0.4416
rs1533688	12	102772745	12q23.2	IGF1	128	T	C	0.2027
rs2647873	12	103081192	12q23.2	LINC00485/IGF1	129	A	G	0.4089
rs17033114	12	103123339	12q23.2	LINC00485/IGF1	130	C	T	0.05227
rs3184504	12	111884608	12q24.12	SH2B3	131	T	C	0.3182
rs9549046	13	40647206	13q14.11	LINC00332	132	A	G	0.3608
rs34217484	13	48854550	13q14.2	LINC00441/RB1	133	A	T	0.256
rs9318511	13	78601413	13q22.3	LINC00446	134	A	C	0.1151
rs6575803	14	101257755	14q32.2	MIR2392/DLK1	136	T	C	0.04545
rs75844534	15	38667117	15q14	SPRED1	137	A	C	0.05909
rs2928148	15	41401550	15q15.1	INO80	138	A	G	0.4502
rs339969	15	60883281	15q22.2	RORA	139	C	A	0.2835
rs3784789	15	75082552	15q24.1	CSK	140	G	C	0.3333
rs12909648	15	86224570	15q25.3	KLHL25/AKAP13	141	A	G	0.3388
rs12443252	15	91064690	15q26.1	CRTC3	142	T	C	0.3522
rs4932373	15	91429287	15q26.1	FES/FURIN	143	C	A	0.2148
rs55958435	15	96852638	15q26.2	NR2F2	144	G	A	0.2801
rs7402983	15	99193276	15q26.3	IGF1R	145	A	C	0.3986
rs11630479	15	99240481	15q26.3	IGF1R	146	A	G	0.4364
rs2045457	16	20046115	16p12.3	GPR139/GPRC5B	147	G	A	0.4759
rs40434	16	55699525	16q12.2	SLC6A2	148	G	A	0.3162
rs28544888	16	55741204	16q12.2	SLC6A2	149	T	C	0.1203
rs11641308	16	75312023	16q23.1	BCAR1	150	T	C	0.4845
rs222857	17	7164563	17p13.1	CLDN7/SLC2A4	151	C	T	0.4931
rs4511593	17	7455536	17p13.1	TNFSF12-TNFSF13	152	C	T	0.4072
rs78378222	17	7571752	17p13.1	TP53	153	G	T	0.02083
rs9909342	17	25652275	17q11.1	WSB1	154	A	G	0.4485
rs7223535	17	29211667	17q11.2	ATAD5	155	A	G	0.2302
rs11867479	17	68090207	17q24.3	KCNJ16	156	T	C	0.3076
rs10221267	17	68464662	17q24.3	KCNJ2	157	C	T	0.3883
rs73354194	17	79905947	17q25.3	MYADML2	158	C	T	0.05155
rs9912553	17	79959703	17q25.3	ASPSCR1	159	C	G	0.3041
rs11082304	18	20720973	18q11.2	CABLES1	160	T	G	0.39
rs2779165	19	4915447	19p13.3	UHRF1	161	G	C	0.09298
rs8106042	19	7161849	19p13.2	INSR	162	G	C	0.2629
rs2967676	19	8789666	19p13.2	ACTL9	163	C	A	0.189
rs41355649	19	33790556	19q13.11	CEBPA	164	A	G	0.03952
rs1129156	19	40719076	19q13.2	MAP3K10/AKT2	165	T	C	0.244
rs516246	19	49206172	19q13.33	FUT2	167	T	C	0.4141
rs255773	19	54723546	19q13.42	LILRB3/RPS9	168	T	C	0.4141
rs147110934	19	55993436	19q13.42	ZNF628	169	T	G	0.02047
rs12461110	19	56320663	19q13.43	NLRP11	170	A	G	0.2663
rs304001	19	56423668	19q13.43	NLRP13	171	G	A	0.3763
rs6040076	20	10658882	20p12.2	JAG1	172	G	C	0.4124
rs6033062	20	11207419	20p12.2	LOC339593	173	A	T	0.4536
rs1203876	20	22540915	20p11.21	LINC00261/FOXA2	174	C	A	0.2371
rs11698914	20	31327144	20q11.21	COMMD7	175	C	G	0.3763
rs2889874	20	33715777	20q11.22	EDEM2/MYH7B	177	G	T	0.4931
rs1012167	20	39159119	20q12	MAFB	178	T	C	0.4948
rs753381	20	39797465	20q12	PLCG1	179	T	C	0.256
rs6026449	20	57272617	20q13.32	STX16-NPEPL1/GNAS	180	T	C	0.3385
rs73143584	20	62445702	20q13.33	ZBTB46	181	A	G	0.0614
rs2229742	21	16339172	21q11.2	NRIP1	182	C	G	0.05372
rs220193	21	43581308	21q22.3	UMODL1	183	A	G	0.2491
rs134594	22	29468456	22q12.1	KREMEN1	184	C	T	0.3832
rs41311445	22	42070374	22q13.2	NHP2L1/SREBF2	185	C	A	0.03306
rs7285579	22	46441980	22q13.31	LOC100271722	186	T	C	0.2973
rs2807319	1	22554176	1p36.12	WNT4	b	A	G	0.1821
rs4908404	1	28691734	1p35.3	PHACTR4	b	C	T	0.457
rs1937436	1	66441329	1p31.3	PDE4B	b	A	G	0.3058
rs2755253	1	67470843	1p31.3	SLC35D1/WDR78	b	C	T	0.3402
rs787541	1	68051230	1p31.3	GADD45A	b	C	G	0.3213
rs7525870	1	78269207	1p31.1	FAM73A	b	A	G	0.2354
rs41276588	1	118148384	1p12	FAM46C	b	A	G	0.1615
rs116276359	1	151821430	1q21.3	THEM5	b	A	C	0.02339
rs6426985	1	154813619	1q21.3	DCST2/KCNN3	b	A	G	0.3471
rs144126567	1	161510516	1q23.3	FCGR3A	b	G	C	0.04339
rs67775399	1	161572353	1q23.3	FCGR2B/FCGR2C/HSPA6	b	C	T	0.122
rs7541039	1	214176779	1q32.3	PROX1	b	T	C	0.2852
rs4655413	1	215828499	1q41	USH2A	b	T	C	0.2216
rs7596521	2	46918665	2p21	SOCS5	b	G	A	0.3608
rs12104672	2	109151173	2q12.3	LIMS1	b	G	T	0.4742
rs11680809	2	113570809	2q13	IL1B	b	C	A	0.4107
rs12623454	2	121326297	2q14.2	LOC84931	b	C	G	0.3797
rs7563664	2	158344455	2q24.1	ACVR1C	b	T	G	0.2479
rs10173538	2	160569276	2q24.2	MARCH7	b	T	C	0.4021
rs139557015	2	182072326	2q31.3	MIR4437	b	C	T	0.02047
rs2574727	3	11636508	3p25.3	VGLL4	b	A	G	0.09622
rs60573957	3	14884409	3p25.1	FGD5	b	T	C	0.4691
rs2242116	3	46941116	3p21.31	PTH1R	b	A	G	0.4742
rs3965156	3	66484956	3p14.1	LRIG1	b	C	A	0.3333
rs73226528	3	113398642	3q13.2	KIAA2018	b	C	T	0.1186
rs17315501	3	139029676	3q23	MRPS22	b	A	G	0.02083
rs11545169	3	184020542	3q27.1	PSMD2	b	T	G	0.0945
rs2715026	4	120616805	4q26	PDE5A	b	C	G	0.4055
rs12656216	5	36160668	5p13.2	SKP2	b	G	A	0.433
rs7709066	5	77831071	5q14.1	LHFPL2/ARSB	b	C	T	0.3952
rs11957761	5	141058487	5q31.3	ARAP3	b	A	G	0.1357
rs12153596	5	158410178	5q33.3	EBF1	b	T	C	0.3162
rs4867699	5	172748540	5q35.1	STC2	b	G	T	0.4296
rs2747503	6	15066121	6p23	JARID2	b	C	T	0.4605
rs809871	6	26256526	6p22.2	HIST1H2BE/HIST1H2BH	b	C	G	0.2131
rs113510833	6	29671067	6p22.1	HLA-F/ZFP57	b	T	C	0.05785
rs2395668	6	37105893	6p21.2	PIM1	b	G	A	0.1271
rs636252	6	117157774	6q22.1	GPRC6A/RFX6	b	C	T	0.4863
rs4518515	6	142584429	6q24.1	GPR126	b	A	T	0.4914
rs9457107	6	166014223	6q27	PDE10A	b	T	C	0.39
rs77553582	7	35299657	7p14.2	TBX20	b	C	T	0.3763
rs6958858	7	148966949	7q36.1	ZNF783	b	T	C	0.4983
rs116964396	8	41505849	8p11.21	NKX6-3	b	A	C	0.03719
rs2608029	8	129170126	8q24.21	MIR1208	b	G	C	0.445
rs10814916	9	4293150	9p24.2	GLIS3	b	A	C	0.4433
rs62562580	9	94252219	9q22.31	NFIL3/ROR2	b	G	C	0.09966
rs6602476	10	11122635	10p14	CELF2	b	A	C	0.2337
rs7075355	10	82208878	10q23.1	TSPAN14	b	G	A	0.4072
rs558443	10	90013195	10q23.31	RNLS/PTEN	b	C	A	0.1392
rs1967840	10	112026082	10q25.2	MXI1	b	G	A	0.2938
rs2292626	10	124186714	10q26.13	PLEKHA1	b	T	C	0.4794
rs151216	11	2680815	11p15.5	KCNQ1/CDKN1C	b	T	C	0.09622
rs231350	11	2713649	11p15.5	KCNQ1	b	C	A	0.4794
rs12802960	11	58174775	11q12.1	OR5B3	b	C	T	0.2131
rs3765041	11	64127230	11q13.1	RPS6KA4	b	T	G	0.1512
rs7102454	11	65594820	11q13.1	SNX32/EFEMP2	b	C	T	0.2354
rs57414412	11	111769431	11q23.1	CRYAB	b	A	G	0.2938
rs118106744	12	21936398	12p12.1	KCNJ8	b	T	C	0.02778
rs2307024	12	22005003	12p12.1	ABCC9	b	G	T	0.3402
rs895964	12	26858066	12p11.23	ITPR2	b	A	G	0.3162
rs80019595	12	121417306	12q24.31	HNF1A	b	T	C	0.02686
rs55836809	13	28502874	13q12.2	PDX1	b	G	A	0.2405
rs9508017	13	28934364	13q12.3	FLT1	b	T	C	0.2423
rs7983505	13	33557173	13q13.1	KL	b	T	A	0.1821
rs2262207	13	114136110	13q34	DCUN1D2	b	G	A	0.4313
rs10147938	14	31885951	14q12	HEATR5A	b	T	C	0.2457
rs12896104	14	74306014	14q24.3	PTGR2	b	A	G	0.4485
rs62023486	15	53070589	15q21.3	ONECUT1	b	G	A	0.05992
rs2118611	15	67401466	15q22.33	SMAD3	b	C	T	0.3024
rs5742915	15	74336633	15q24.1	PML	b	C	T	0.2337
rs8038207	15	86316570	15q25.3	KLHL25/AKAP13	b	T	G	0.3306
rs2238464	16	2332577	16p13.3	ABCA3	b	T	C	0.2904
rs12446550	16	28543381	16p11.2	NUPR1/APOBR	b	A	G	0.3918
rs7205514	16	50271806	16q12.1	PAPD5	b	T	G	0.3986
rs1868158	16	68398924	16q22.1	SMPD3/PRMT7	b	C	T	0.3746
rs11646700	16	68421668	16q22.1	SMPD3/PRMT7	b	G	A	0.4055
rs35549608	16	72227398	16q22.2	PMFBP1	b	C	T	0.08471
rs9783782	16	88317285	16q24.2	ZNF469	b	G	T	0.4553
rs1242516	17	17387079	17p11.2	MED9	b	T	C	0.189
rs34717629	17	17610404	17p11.2	RAI1	b	A	G	0.1136
rs4794720	17	55392223	17q22	MSI2	b	A	G	0.4759
rs2663842	18	55449516	18q21.31	ATP8B1	b	G	A	0.2715
rs2967677	19	8789721	19p13.2	ACTL9	b	T	C	0.189
rs11085720	19	10317763	19p13.2	DNMT1	b	G	A	0.4966
rs1964859	20	607805	20p13	TCF15	b	T	C	0.3024
rs4813047	20	11079739	20p12.2	LOC339593	b	A	G	0.1959
rs3746448	20	33572979	20q11.22	EDEM2/MYH7B	b	T	C	0.134
rs4809731	20	47495767	20q13.13	ARFGEF2	b	G	C	0.09794
rs817329	20	62597694	20q13.33	ZNF512B	b	T	G	0.4416
rs75518158	21	38393567	21q22.13	DSCR6	b	C	A	0.02778
rs5750561	22	38595260	22q13.1	MAFF	b	A	T	0.4708
rs11704481	22	45732328	22q13.31	FAM118A	b	A	G	0.3677
rs28681372	22	50351977	22q13.33	PIM3	b	G	A	0.3471

## Sheet: Supplementary Data 3
SNP	Chromosome	Position hg19	Ref Allele	Alternate Allele	Ensembl Gene ID	Gene Symbol	Base pair distance from SNP to Gene TSS	Regression Coefficient	Standard error	P-value	P-FDR
rs2292626	10	124186714	C	T	ENSG00000107679	PLEKHA1	0	-0.169231	0.0275708	1.94732e-07	5.06303e-06
rs144126567	1	161510516	C	G	ENSG00000225217	HSPA7	-65566	-0.758513	0.1404	2.38274e-06	0.000171557
rs71486610	10	124134803	G	C	ENSG00000107679	PLEKHA1	0	-0.144977	0.0295735	1.27285e-05	0.000318213
rs2292626	10	124186714	C	T	ENSG00000166033	HTRA1	-34328	-0.37594	0.0822454	3.78055e-05	0.000491472
rs12446550	16	28543381	G	A	ENSG00000178952	TUFM	310352	0.0610693	0.0123123	1.05082e-05	0.000609476
rs2274224	10	96039597	G	C	ENSG00000268894	PLCE1-AS1	0	0.25531	0.05423	2.41646e-05	0.000700773
rs4932373	15	91429287	A	C	ENSG00000182511	FES	0	-0.115553	0.0238169	1.5047e-05	0.00075235
rs71486610	10	124134803	G	C	ENSG00000166033	HTRA1	-86239	-0.349215	0.0835773	0.000133315	0.00166644
rs10495563	2	9662210	A	G	ENSG00000151694	ADAM17	0	-0.0957113	0.021233	4.64311e-05	0.00181081
rs2755253	1	67470843	T	C	ENSG00000198160	MIER1	16541	0.0463844	0.0111774	0.000145872	0.0026257
rs2292626	10	124186714	C	T	ENSG00000254636	ARMS2	-27456	-0.704701	0.190036	0.000570594	0.00494515
rs10147938	14	31885951	C	T	ENSG00000129493	HEATR5A	0	-0.213581	0.0540551	0.000271449	0.00705767
rs12446550	16	28543381	G	A	ENSG00000197165	SULT1A2	59884	0.368649	0.0926065	0.000247608	0.00718063
rs708122	1	228216997	C	A	ENSG00000154342	WNT3A	0	-0.199125	0.0481228	0.000151491	0.00742306
rs3933326	9	123633948	G	A	ENSG00000095261	PSMD5	-28686	0.100992	0.0259088	0.00031992	0.00895776
rs222857	17	7164563	T	C	ENSG00000175826	CTDNEP1	-8753	-0.0561477	0.0134311	0.000132438	0.013906
rs2292626	10	124186714	C	T	ENSG00000138152	BTBD16	89037	-0.391055	0.122502	0.00257582	0.0167428
rs10509669	10	95969913	A	T	ENSG00000095464	PDE6C	544146	-0.444417	0.124634	0.000873965	0.0235971
rs3918226	7	150690176	C	T	ENSG00000164889	SLC4A2	-64122	0.272324	0.0728852	0.000524145	0.0293521
rs2280235	2	191843830	A	G	ENSG00000115419	GLS	13552	0.109336	0.03158	0.00118604	0.029651
rs12623454	2	121326297	G	C	ENSG00000236878	MTATP6P26	357006	-0.250108	0.0730626	0.00132906	0.0318974
rs809871	6	26256526	G	C	ENSG00000168298	H1-4	99183	-0.350815	0.0922184	0.000426504	0.0332673
rs12104672	2	109151173	T	G	ENSG00000153201	RANBP2	-184765	-0.0810141	0.0248974	0.00216334	0.0367768
rs1868158	16	68398924	T	C	ENSG00000132600	PRMT7	6458	0.0745341	0.0197477	0.0004671	0.0369009
rs55836809	13	28502874	A	G	ENSG00000122025	FLT3	74538	-0.401756	0.119516	0.0015894	0.039735
rs10509669	10	95969913	A	T	ENSG00000268894	PLCE1-AS1	69122	0.237847	0.0757496	0.002983	0.0402705
rs6930558	6	141878920	T	G	ENSG00000259828	AL355596.1	106777	-0.298421	0.0958592	0.00321425	0.0417853
rs1012167	20	39159119	T	C	ENSG00000132793	LPIN3	-810442	-0.137734	0.0453126	0.00393809	0.043319
rs10872678	6	152039964	T	C	ENSG00000213089	PDCL3P5	890444	-0.319698	0.0984617	0.00220675	0.044135
rs2971669	7	44231778	C	T	ENSG00000146676	PURB	684119	0.0486668	0.0137453	0.000941658	0.0461412
rs77553582	7	35299657	T	C	ENSG00000164532	TBX20	-5899	0.208229	0.0648132	0.00243101	0.0461892
rs78378222	17	7571752	T	G	ENSG00000252363	RNU7-43P	-842692	0.478743	0.125803	0.000424778	0.0492742

## Sheet: Supplementary Data 4
SNP	Chromosome	SNP position hg19	CpG	CpG Position-hg19	Base pair distance from SNP to CpG	Regression Coefficient	Standard error	P-value	P-FDR
rs76094073	6	109288036	cg10991855	109450463	162428	-0.326586	0.0078776	4.59166e-120	1.68055e-117
rs57414412	11	111769431	cg06201763	111692181	-77250	-0.184705	0.0046303	3.96078e-116	1.56451e-113
rs55836809	13	28502874	cg06106103	28493012	-9862	-0.225191	0.00766847	1.28413e-86	6.1253e-84
rs7075355	10	82208878	cg00277334	82204260	4618	0.121532	0.00507647	4.0648e-69	7.76377e-67
rs6467157	7	127660763	cg07304760	127514192	-146571	-0.22024	0.0111026	6.58753e-55	3.62973e-52
rs2242116	3	46941116	cg02527881	46936655	4461	0.0535439	0.00273543	5.63132e-54	3.10849e-51
rs708122	1	228216997	cg09369927	228193585	-23412	0.0293513	0.00187486	6.73006e-40	4.37454e-37
rs222857	17	7164563	cg04106389	7117241	-47322	0.0308179	0.00197004	7.42978e-40	1.09143e-36
rs9267812	6	32128394	cg19236328	32141882	13489	-0.178663	0.011402	5.97873e-40	2.65755e-36
rs708122	1	228216997	cg02991924	228193237	23760	0.0642828	0.00435757	1.19166e-36	3.8729e-34
rs7075355	10	82208878	cg09626299	82213104	-4227	0.0427008	0.00294257	8.67507e-36	8.28469e-34
rs809871	6	26256526	cg00631329	26305371	-48846	0.0495417	0.00339196	3.98898e-36	3.13534e-33
rs339969	15	60883281	cg00200653	60883225	56	-0.0821482	0.00577818	9.79526e-35	2.53697e-32
rs7205514	16	50271806	cg07991586	50279175	7370	0.0508477	0.00389193	1.1908e-30	5.3586e-28
rs12802960	11	58174775	cg15696309	58395628	-220854	-0.0346545	0.0026614	1.69693e-30	7.55134e-28
rs809871	6	26256526	cg13736514	26305472	48947	0.0347514	0.0026819	2.83276e-30	1.11327e-27
rs5750561	22	38595260	cg25457927	38595422	-163	-0.033828	0.00260971	2.7298e-30	2.08557e-27
rs12104672	2	109151173	cg01745370	109065127	86046	0.042062	0.00335581	8.57636e-29	1.89538e-26
rs134594	22	29468456	cg03665785	29458676	-9780	-0.0699277	0.0056389	2.48983e-28	7.99235e-26
rs1179494	2	36809496	cg09467607	36825704	16209	0.0905219	0.00735495	5.24665e-28	1.14377e-25
rs4932373	15	91429287	cg05180856	91428056	1231	0.0428859	0.00346843	3.32788e-28	1.48756e-25
rs10173538	2	160569276	cg08347373	160653686	84411	-0.0628824	0.00516128	1.4103e-27	3.2719e-25
rs667515	11	69449076	cg07686394	69448444	-632	-0.236348	0.0193314	1.00456e-27	9.0109e-25
rs4719648	7	2756832	cg17393140	2764129	7298	-0.173996	0.0143187	1.81633e-27	2.49564e-24
rs3933326	9	123633948	cg21717724	123604514	29434	-0.111115	0.00939799	2.44508e-26	4.69455e-24
rs7205514	16	50271806	cg06751366	50280723	8918	0.0492096	0.00423755	1.27952e-25	2.87892e-23
rs10895278	11	102095335	cg19471911	102079985	-15350	0.218634	0.0191318	5.43377e-25	1.2715e-22
rs2262207	13	114136110	cg05441372	114185998	49889	0.0393371	0.00343186	4.15031e-25	6.89366e-22
rs4908404	1	28691734	cg12640482	28905573	-213840	0.0287562	0.00263013	2.49163e-23	1.84879e-20
rs7285579	22	46441980	cg03587241	46423927	-18053	0.0259511	0.00238595	3.8492e-23	2.28642e-20
rs4932373	15	91429287	cg25647583	91427184	2103	0.0339871	0.00321544	3.9799e-22	8.89508e-20
rs4932373	15	91429287	cg26899598	91429088	199	0.0310884	0.00301571	2.84796e-21	4.24346e-19
rs7205514	16	50271806	cg00657780	50285254	13449	0.0426388	0.00414896	3.61431e-21	5.42147e-19
rs4679760	3	155855418	cg00375025	155860932	5515	-0.0308812	0.00301122	4.24858e-21	1.04515e-18
rs255773	19	54723546	cg11569329	54705747	-17799	-0.0511053	0.00498998	4.7103e-21	3.78237e-18
rs2262207	13	114136110	cg25849038	114185891	49782	0.0332512	0.00329704	1.51081e-20	1.25473e-17
rs9855896	3	14287150	cg19714930	14272987	14163	-0.0820557	0.00848484	3.18268e-19	1.46722e-16
rs1179494	2	36809496	cg07416916	36825888	16393	0.0428196	0.00454018	1.80438e-18	1.96677e-16
rs1967840	10	112026082	cg14609104	111989324	-36758	-0.124133	0.0130474	9.93515e-19	3.1097e-16
rs11704481	22	45732328	cg00733150	45705707	-26621	0.0141085	0.00148756	1.23105e-18	6.53688e-16
rs3933326	9	123633948	cg09419670	123605666	28282	-0.0355483	0.00395064	3.93263e-17	3.77532e-15
rs2168443	3	46947087	cg02527881	46936655	10432	0.0346282	0.00376841	1.01994e-17	5.60967e-15
rs7596521	2	46918665	cg09399716	46890238	28427	-0.0252214	0.0028028	3.91753e-17	1.41031e-14
rs3765041	11	64127230	cg04422903	64108550	18680	-0.0494016	0.00538917	1.19443e-17	1.62681e-14
rs4719648	7	2756832	cg02156692	2749751	-7081	-0.0279094	0.00309609	3.5068e-17	2.40917e-14
rs12656216	5	36160668	cg06653140	36157329	-3339	0.0162611	0.00184489	1.42309e-16	2.64695e-14
rs7205514	16	50271806	cg14278260	50280495	-8690	0.0202481	0.00233028	3.38259e-16	3.80541e-14
rs2282978	7	92264410	cg06556290	92222188	42222	-0.0365501	0.00417402	2.12208e-16	6.19647e-14
rs11704481	22	45732328	cg17662493	45806309	73982	0.169959	0.0194442	2.36611e-16	6.28202e-14
rs3765041	11	64127230	cg00022866	64108440	18790	-0.0358608	0.00405019	1.07746e-16	7.3375e-14
rs12443252	15	91064690	cg25023600	91079812	15123	-0.0379803	0.00431778	1.61144e-16	9.02406e-14
rs10872678	6	152039964	cg22157087	152012887	27077	0.0201223	0.00232991	4.86052e-16	1.4533e-13
rs222857	17	7164563	cg03613822	7115140	-49423	-0.0327752	0.00375511	2.58354e-16	1.89761e-13
rs708122	1	228216997	cg26921638	228193587	-23410	0.0134962	0.00158637	1.1751e-15	2.54605e-13
rs11641308	16	75312023	cg03315344	75512273	-200251	-0.0246645	0.0028907	9.92385e-16	3.47335e-13
rs9912553	17	79959703	cg22293261	79958141	-1562	-0.0937088	0.010666	1.73367e-16	4.11747e-13
rs3784789	15	75082552	cg13906792	75199810	117259	-0.0566262	0.00660525	7.52088e-16	5.95654e-13
rs4794720	17	55392223	cg11876048	55337654	-54569	0.0392236	0.00461937	1.31496e-15	5.96992e-13
rs57414412	11	111769431	cg08646202	111692209	-77222	-0.0282934	0.00338888	3.44879e-15	6.81136e-13
rs1868158	16	68398924	cg02226672	68398533	391	-0.0230072	0.00269298	9.20416e-16	7.078e-13
rs34217484	13	48854550	cg05840412	49145436	-290887	0.0282727	0.00339198	3.78369e-15	8.0971e-13
rs809871	6	26256526	cg03517284	25882590	-373936	0.0997602	0.0119731	3.865e-15	1.01263e-12
rs2908279	7	44174857	cg12399411	44134432	-40425	0.0499239	0.00591127	1.7927e-15	1.07741e-12
rs12401656	1	43456767	cg12101479	43426093	-30674	0.0425406	0.00503809	1.81409e-15	1.26442e-12
rs2262207	13	114136110	cg03578430	114185651	-49542	0.024623	0.00296916	5.02865e-15	2.7842e-12
rs28681372	22	50351977	cg12043019	50356277	4301	0.0404293	0.00483969	3.33896e-15	2.84145e-12
rs3765041	11	64127230	cg08024887	64108241	-18989	-0.0462673	0.00560398	6.43586e-15	2.92188e-12
rs7285579	22	46441980	cg02412616	46422752	19228	0.0212361	0.00259995	1.16096e-14	3.44805e-12
rs222857	17	7164563	cg07408989	7116792	-47771	0.0185498	0.00225347	7.58413e-15	3.7137e-12
rs7102454	11	65594820	cg08416661	65647279	-52460	0.0386488	0.00460746	2.64253e-15	4.19634e-12
rs4518515	6	142584429	cg01922684	142597201	12773	0.0322988	0.00405658	4.52964e-14	5.48086e-12
rs3784789	15	75082552	cg18183774	75200015	117464	-0.0329708	0.00405977	1.58241e-14	6.26634e-12
rs6958858	7	148966949	cg00601727	148989733	-22785	-0.0174342	0.00214946	1.69518e-14	7.79783e-12
rs6440006	3	141142691	cg02936049	141102599	-40092	0.0282551	0.0035377	3.84881e-14	1.02763e-11
rs7075355	10	82208878	cg10780367	82213323	-4446	0.0276063	0.00356874	1.97782e-13	1.25921e-11
rs6925689	6	126865884	cg20229609	126660872	205012	0.0179437	0.00228203	8.65576e-14	1.84368e-11
rs13257363	8	142252580	cg16494567	142200140	52440	-0.0446983	0.00555064	2.49162e-14	1.98084e-11
rs4908404	1	28691734	cg21438252	28904846	-213113	0.0290945	0.0036816	6.68374e-14	2.47967e-11
rs817329	20	62597694	cg09523339	62593794	-3900	0.0103311	0.00128445	2.6546e-14	2.55903e-11
rs2274224	10	96039597	cg08394070	96087958	-48362	0.0319575	0.00411256	1.57644e-13	4.28792e-11
rs7102454	11	65594820	cg19792802	65647270	-52451	0.0598216	0.00755826	6.17705e-14	4.90458e-11
rs905938	1	154991389	cg06366107	154990562	-827	0.0203212	0.00256533	5.91083e-14	5.36703e-11
rs72656010	8	57122215	cg15812222	57184678	62464	-0.0467837	0.00611299	3.3603e-13	7.96391e-11
rs10883846	10	104958244	cg09803321	104913480	-44764	0.030852	0.00395509	1.2992e-13	8.83456e-11
rs4444073	11	10331664	cg24900563	10320161	-11503	-0.0723412	0.00942539	2.91843e-13	1.08566e-10
rs2168101	11	8255408	cg20775162	8248503	-6905	-0.0311226	0.0040744	3.68964e-13	1.59392e-10
rs3784789	15	75082552	cg13578134	75081572	-980	0.0190934	0.00253576	7.38659e-13	1.95006e-10
rs28365970	5	67585723	cg18405544	67615770	30048	-0.0237423	0.0032196	1.96651e-12	2.89077e-10
rs6467157	7	127660763	cg11539674	127291444	-369319	0.0264305	0.00354869	1.23814e-12	3.41108e-10
rs1868158	16	68398924	cg05110241	68378359	20565	-0.0122014	0.00162832	9.30112e-13	3.57628e-10
rs4679760	3	155855418	cg24394097	155860792	-5375	-0.0317293	0.00434113	2.95659e-12	3.63661e-10
rs28505901	9	139241030	cg02516189	139268092	-27063	0.0440296	0.0057576	3.49086e-13	4.02845e-10
rs2715026	4	120616805	cg24670566	120433619	183186	-0.0148591	0.00202694	2.58099e-12	4.12958e-10
rs10495563	2	9662210	cg07078329	9697298	-35089	0.0338151	0.00451458	9.48327e-13	5.0451e-10
rs11055030	12	12878349	cg09444226	12887740	-9392	-0.0191004	0.00260742	2.66909e-12	9.50196e-10
rs809871	6	26256526	cg12310025	25882481	374045	0.0887923	0.0123115	5.38905e-12	1.05895e-09
rs222857	17	7164563	cg13768953	7114967	49596	-0.0139349	0.00190737	3.01552e-12	1.10745e-09
rs3746448	20	33572979	cg20592836	33292126	-280853	0.200462	0.0273633	2.66038e-12	1.27166e-09
rs9912553	17	79959703	cg19729649	79919727	39976	0.0440121	0.00591411	1.28642e-12	1.52762e-09
rs708122	1	228216997	cg19911850	228199892	-17105	0.0201422	0.00285223	1.35398e-11	2.20022e-09
rs11051061	12	30914668	cg18060965	30903750	-10918	-0.0711612	0.0100671	1.29906e-11	2.45522e-09
rs4794720	17	55392223	cg18875496	55338456	-53767	0.0264077	0.0037214	1.09861e-11	2.49384e-09
rs80019595	12	121417306	cg14666369	121164371	252935	-0.060352	0.00832011	4.16702e-12	3.40029e-09
rs9912553	17	79959703	cg02518394	79905319	-54384	-0.0446055	0.00616125	4.54628e-12	3.59914e-09
rs9912553	17	79959703	cg15866977	79919578	40125	0.0174514	0.00242709	6.16905e-12	3.66287e-09
rs6026449	20	57272617	cg22170801	57285947	-13331	0.0270104	0.0037725	7.43958e-12	3.79419e-09
rs55836809	13	28502874	cg18064631	28496413	-6461	0.0409674	0.00584125	1.81729e-11	4.33424e-09
rs4444073	11	10331664	cg26135397	10324126	-7538	-0.0192087	0.00275598	2.36648e-11	4.40165e-09
rs28505901	9	139241030	cg13741927	139327495	86466	-0.0345186	0.00482679	7.83095e-12	4.51846e-09
rs4908404	1	28691734	cg07807470	28837350	145617	0.0150119	0.00214477	1.98003e-11	4.89727e-09
rs57414412	11	111769431	cg13084335	111782670	-13240	-0.00832407	0.00121568	4.93744e-11	6.50096e-09
rs13257363	8	142252580	cg03316587	142245164	7416	-0.0139395	0.00199121	1.96572e-11	7.81374e-09
rs6911024	6	31368451	cg07625630	31382118	13668	-0.0279024	0.00377428	1.75158e-12	8.64755e-09
rs4719648	7	2756832	cg24648384	2802942	46111	-0.0339259	0.00484422	1.9318e-11	8.84764e-09
rs4932373	15	91429287	cg07718650	91434288	5002	-0.0153344	0.00226917	8.40547e-11	9.39311e-09
rs809871	6	26256526	cg03264133	25882463	374063	0.0667237	0.00979822	6.17256e-11	9.70326e-09
rs13257363	8	142252580	cg11945507	142233382	-19198	0.0398179	0.00577539	3.72462e-11	9.87024e-09
rs11641308	16	75312023	cg10121429	75466707	-154685	0.00889325	0.00130718	6.41136e-11	1.12199e-08
rs4719648	7	2756832	cg24062486	2743119	-13713	0.0307845	0.00445182	3.29109e-11	1.13049e-08
rs57414412	11	111769431	cg09085632	111637200	-132231	0.0123537	0.00185746	1.57568e-10	1.55598e-08
rs4932373	15	91429287	cg06330618	91428456	831	0.022842	0.00344404	1.75593e-10	1.5698e-08
rs12446550	16	28543381	cg16576597	28551801	8421	0.0155532	0.00226357	4.28279e-11	1.6917e-08
rs2262207	13	114136110	cg19023589	114182159	46050	0.0128428	0.0018671	4.09761e-11	1.70153e-08
rs9348981	6	35687249	cg17030679	35696300	-9052	0.0184678	0.00266626	3.07248e-11	1.77282e-08
rs6958858	7	148966949	cg18783886	148964538	2411	0.0204071	0.00301984	8.40606e-11	1.93339e-08
rs2168443	3	46947087	cg24051786	47514673	567587	-0.0113326	0.00167487	7.9902e-11	2.19731e-08
rs6911024	6	31368451	cg21165793	31129397	-239054	-0.0238739	0.00335067	9.20399e-12	2.272e-08
rs2551347	2	23912401	cg12459514	23914071	-1671	-0.0102665	0.0015131	7.14712e-11	2.31567e-08
rs222857	17	7164563	cg17265693	7166490	-1928	-0.00978415	0.00144828	8.50599e-11	2.49906e-08
rs4719648	7	2756832	cg24610790	2859641	102810	0.0281957	0.00419287	1.02151e-10	2.80711e-08
rs3933326	9	123633948	cg14255062	123606675	-27273	-0.0093923	0.00145252	4.59298e-10	2.93951e-08
rs17315501	3	139029676	cg23656268	138213002	816674	-0.149422	0.0221298	8.68925e-11	3.18895e-08
rs817329	20	62597694	cg00632560	62675267	-77574	0.0305514	0.00452501	8.71049e-11	4.19846e-08
rs28681372	22	50351977	cg00090674	50446678	-94702	-0.0214413	0.00319445	1.10032e-10	4.68186e-08
rs12443252	15	91064690	cg22142142	90891614	-173076	0.117081	0.0177016	1.95215e-10	5.46602e-08
rs222857	17	7164563	cg05490983	7164286	-277	0.0128234	0.00195091	2.4798e-10	6.07138e-08
rs708122	1	228216997	cg20976159	228193529	23468	0.00733532	0.00113514	4.70344e-10	6.11447e-08
rs10147938	14	31885951	cg07570069	31859515	26436	0.0316998	0.00487135	3.62437e-10	6.48762e-08
rs12909648	15	86224570	cg04173714	86211321	-13249	0.0365167	0.00559477	3.23807e-10	7.44756e-08
rs11055030	12	12878349	cg06826457	12867669	-10680	0.0266439	0.00411184	4.24824e-10	7.56187e-08
rs5750561	22	38595260	cg20207973	38506712	-88548	0.024377	0.00369519	2.15797e-10	8.24345e-08
rs6467157	7	127660763	cg23722096	127347748	313015	-0.0350007	0.00541494	4.65888e-10	8.55681e-08
rs7205514	16	50271806	cg08168585	50276772	4967	0.0188563	0.00299384	1.19271e-09	1.07344e-07
rs6911024	6	31368451	cg11982471	31130267	-238184	-0.0351814	0.00522677	9.84042e-11	1.33815e-07
rs6911024	6	31368451	cg15374898	31122816	-245635	-0.0369711	0.00550611	1.08418e-10	1.33815e-07
rs3933326	9	123633948	cg03808351	123631620	2328	-0.0309434	0.00503567	2.81142e-09	1.34948e-07
rs6911024	6	31368451	cg16519772	31112957	255494	-0.0284067	0.00426432	1.48066e-10	1.462e-07
rs13257363	8	142252580	cg03653399	142233436	-19144	0.0402274	0.00632544	8.43687e-10	1.67683e-07
rs1547669	6	33775641	cg06253072	33679850	95791	-0.0136261	0.00201712	8.52965e-11	2.44119e-07
rs77553582	7	35299657	cg16362592	35289568	10089	-0.0333122	0.00543626	3.08961e-09	3.47581e-07
rs77553582	7	35299657	cg00598758	35291644	8013	-0.0323251	0.00517189	1.56383e-09	3.47581e-07
rs809871	6	26256526	cg15691649	25882328	-374198	0.0514575	0.00837656	2.83969e-09	3.71999e-07
rs1868158	16	68398924	cg09835421	68378352	20572	-0.0102183	0.00163814	1.67621e-09	4.29668e-07
rs13257363	8	142252580	cg27109043	142247864	4716	-0.025418	0.00414883	3.11065e-09	4.94593e-07
rs11055030	12	12878349	cg20525461	12867724	10625	0.0267671	0.00441528	4.42814e-09	5.25473e-07
rs5750561	22	38595260	cg09247692	38506781	-88479	0.0385283	0.00622584	2.20702e-09	5.62054e-07
rs6911024	6	31368451	cg27092297	31116343	-252108	-0.0306941	0.00480116	6.97681e-10	5.74075e-07
rs11646700	16	68421668	cg02226672	68398533	23135	0.0173324	0.00271612	7.459e-10	5.8031e-07
rs2262207	13	114136110	cg07876831	114161463	25354	-0.0952922	0.0152991	1.7643e-09	5.861e-07
rs6911024	6	31368451	cg21334609	31122524	245927	-0.0172015	0.00271028	9.0752e-10	6.40061e-07
rs13257363	8	142252580	cg07437919	142234483	-18097	-0.0210396	0.00349286	5.47452e-09	7.25374e-07
rs7102454	11	65594820	cg01669108	65646791	-51972	0.0256492	0.00412547	1.87942e-09	7.4613e-07
rs7102454	11	65594820	cg23483894	65646612	-51793	0.0160352	0.00256238	1.49718e-09	7.4613e-07
rs4932373	15	91429287	cg26405020	91427363	1924	0.0130872	0.0022163	1.04127e-08	7.75746e-07
rs1129156	19	40719076	cg09318731	40694183	-24893	0.0195134	0.00308194	9.89168e-10	8.33869e-07
rs6911024	6	31368451	cg07278158	31122462	-245989	-0.0150607	0.00241097	1.59395e-09	9.83666e-07
rs6911024	6	31368451	cg04898211	31122236	-246215	-0.0250909	0.0040404	1.95735e-09	1.07372e-06
rs809871	6	26256526	cg06035815	26189597	-66929	-0.00912352	0.00154341	1.00644e-08	1.13009e-06
rs12401656	1	43456767	cg22025263	43419475	-37292	0.0131788	0.00215619	3.36929e-09	1.1742e-06
rs6911024	6	31368451	cg03303475	31130398	238053	-0.0222663	0.00362647	2.88882e-09	1.197e-06
rs6911024	6	31368451	cg01793865	31124589	-243862	-0.033326	0.00542636	2.86385e-09	1.197e-06
rs6911024	6	31368451	cg04676934	31124103	244348	-0.0174414	0.00284125	2.90947e-09	1.197e-06
rs9912553	17	79959703	cg01430970	79905219	-54484	-0.0360486	0.00586138	2.72942e-09	1.29647e-06
rs6911024	6	31368451	cg07094194	31130273	-238178	-0.0180955	0.0029648	3.53348e-09	1.34191e-06
rs1547669	6	33775641	cg11545871	33679895	-95746	-0.0186346	0.00294089	9.62345e-10	1.37712e-06
rs57414412	11	111769431	cg14276286	111782364	12934	-0.0177908	0.00307354	1.94103e-08	1.53341e-06
rs2262207	13	114136110	cg04340435	114145973	-9864	0.0291965	0.00485028	5.59697e-09	1.54943e-06
rs4719648	7	2756832	cg16569650	2773072	-16241	-0.0142078	0.00237867	7.2099e-09	1.65107e-06
rs9657468	8	142362391	cg12072833	142368078	-5688	-0.0208715	0.00336622	2.06638e-09	1.66964e-06
rs4719648	7	2756832	cg03084158	2859672	-102841	0.0169747	0.00285882	8.72977e-09	1.71353e-06
rs12909648	15	86224570	cg15029032	86294644	70075	0.0173474	0.00297148	1.49089e-08	1.71452e-06
rs4794720	17	55392223	cg13136596	55344950	47273	0.0352549	0.00599034	1.15738e-08	1.7515e-06
rs9366778	6	31269173	cg07764829	31133910	135263	0.0503322	0.00773561	3.64196e-10	1.833e-06
rs13257363	8	142252580	cg20068274	142252688	-109	-0.012055	0.0020819	1.92043e-08	1.90843e-06
rs13257363	8	142252580	cg23166590	142247880	4700	-0.0231605	0.003987	1.73956e-08	1.90843e-06
rs222857	17	7164563	cg19466160	7117160	47403	0.0147175	0.00248226	9.14449e-09	1.91904e-06
rs10495563	2	9662210	cg12347123	9686808	24599	-0.0071911	0.00121265	9.09436e-09	2.4191e-06
rs5750561	22	38595260	cg11744966	38506771	-88489	0.0312008	0.00532302	1.31489e-08	2.51144e-06
rs7102454	11	65594820	cg03887787	65647532	-52713	0.0198871	0.00333989	7.9739e-09	2.53251e-06
rs7709066	5	77831071	cg08672140	77845045	-13975	0.0119567	0.00201416	8.79299e-09	2.65548e-06
rs1967840	10	112026082	cg13996003	112034540	8459	-0.0222652	0.00383225	1.7309e-08	2.70886e-06
rs9912553	17	79959703	cg08086652	79981962	-22260	0.0149322	0.00250595	7.79152e-09	3.08414e-06
rs2262207	13	114136110	cg25840538	114146138	10029	0.0312614	0.00535264	1.47194e-08	3.4927e-06
rs10147938	14	31885951	cg01358620	31858202	-27749	0.0545187	0.00977981	5.93733e-08	3.77332e-06
rs10147938	14	31885951	cg01743658	31859505	26446	0.020461	0.00367846	6.324e-08	3.77332e-06
rs9379832	6	26186200	cg00631329	26305371	-119172	-0.0206833	0.00342677	5.12204e-09	3.78007e-06
rs1547669	6	33775641	cg00334056	33755658	-19983	-0.0314808	0.00517635	3.98355e-09	3.80031e-06
rs13266210	8	41533514	cg05986168	41529109	4405	0.0164245	0.00276291	8.40724e-09	3.85052e-06
rs4932373	15	91429287	cg20992439	91429916	-630	-0.0200591	0.00361025	6.5299e-08	4.16981e-06
rs222857	17	7164563	cg13729891	7108468	56095	-0.00796624	0.00138427	2.31798e-08	4.25639e-06
rs10495563	2	9662210	cg09761705	9547535	114675	-0.0183806	0.00320561	2.58878e-08	4.59077e-06
rs2280235	2	191843830	cg10241462	191746790	-97040	-0.00938041	0.00161993	1.91784e-08	4.81378e-06
rs5750561	22	38595260	cg17908947	38600334	-5075	-0.00904429	0.00159114	3.36107e-08	5.13571e-06
rs2306547	12	26877885	cg23202253	26902211	24327	-0.0250199	0.00433891	2.18053e-08	5.51674e-06
rs4794720	17	55392223	cg14109847	55344913	-47310	0.0195768	0.00349459	5.1534e-08	5.84911e-06
rs6958858	7	148966949	cg13614741	148991738	24790	-0.00684591	0.00121256	4.10553e-08	6.29515e-06
rs6911024	6	31368451	cg02652369	31111076	-257375	-0.0335882	0.0057949	1.86238e-08	6.56755e-06
rs1112718	10	94479107	cg16060189	94350577	128530	0.0148725	0.00255706	1.67385e-08	6.61171e-06
rs7102454	11	65594820	cg02030452	65589615	-5205	0.0233276	0.00407347	2.68818e-08	7.11472e-06
rs6911024	6	31368451	cg22150763	31129329	239122	-0.0182315	0.00316794	2.31599e-08	7.14628e-06
rs6911024	6	31368451	cg21497082	31111270	-257181	-0.0284323	0.00493828	2.28513e-08	7.14628e-06
rs6467157	7	127660763	cg00893242	127291580	369183	0.0110514	0.00198236	5.9296e-08	8.16802e-06
rs2551347	2	23912401	cg11716267	24367828	-455428	0.111825	0.0200236	5.63733e-08	9.13247e-06
rs2262207	13	114136110	cg04162223	114164207	-28098	-0.011658	0.00208154	5.18968e-08	1.07751e-05
rs6911024	6	31368451	cg24176040	31129358	239093	-0.0167972	0.00296867	3.8498e-08	1.11803e-05
rs67775399	1	161572353	cg20814349	161510020	-62333	0.0318875	0.00551386	1.99552e-08	1.12547e-05
rs2551347	2	23912401	cg24484539	23921236	-8836	-0.00666356	0.0012199	1.05461e-07	1.13898e-05
rs113510833	6	29671067	cg04627110	29635507	-35560	-0.148288	0.0244094	4.13107e-09	1.2133e-05
rs222857	17	7164563	cg15802396	7108305	-56258	-0.00806302	0.00145844	7.52527e-08	1.22829e-05
rs11711420	3	183349010	cg26108046	183535040	186031	-0.0220954	0.00381664	1.93222e-08	1.24821e-05
rs34776209	7	23513093	cg07110854	23525412	-12320	-0.0206827	0.00366416	4.13159e-08	1.26427e-05
rs6911024	6	31368451	cg00628211	31124550	243901	-0.0215484	0.00384382	5.04868e-08	1.38474e-05
rs7808457	7	22798265	cg01770232	22766155	32110	-0.0235382	0.00420599	5.3068e-08	1.80962e-05
rs5750561	22	38595260	cg17838773	38506623	-88637	0.0234632	0.00434588	1.45369e-07	1.85103e-05
rs4719648	7	2756832	cg03081478	2773127	-16296	-0.00566423	0.00103885	1.10939e-07	1.90538e-05
rs6911024	6	31368451	cg10647991	31129883	-238568	-0.0178613	0.00324105	8.23323e-08	2.13934e-05
rs2262207	13	114136110	cg06069407	114187548	51439	0.011879	0.00218782	1.24529e-07	2.29825e-05
rs6911024	6	31368451	cg00688979	31113017	-255434	-0.0152457	0.00278265	9.69972e-08	2.39438e-05
rs9855896	3	14287150	cg07906116	14287306	-157	-0.0265515	0.0048589	1.04337e-07	2.40497e-05
rs61830764	1	212289976	cg13990743	212108591	-181385	0.0236934	0.00424317	5.65992e-08	2.40547e-05
rs6911024	6	31368451	cg02164110	31129244	-239207	-0.010427	0.00191345	1.12695e-07	2.64941e-05
rs220193	21	43581308	cg15319517	43638949	57642	-0.0141345	0.00256602	8.34447e-08	2.64973e-05
rs220193	21	43581308	cg08841829	43638893	-57586	-0.00996894	0.00181863	9.5658e-08	2.64973e-05
rs7075355	10	82208878	cg03267442	82210566	1689	0.00884348	0.0017321	6.17825e-07	2.95011e-05
rs5750561	22	38595260	cg03162506	38580953	14307	0.0132456	0.00251208	2.72944e-07	2.97899e-05
rs9855896	3	14287150	cg20378921	14251555	35595	-0.0316308	0.005924	1.95939e-07	3.01093e-05
rs34217484	13	48854550	cg06437740	48575927	-278623	-0.0413711	0.00786442	2.89933e-07	3.10228e-05
rs144126567	1	161510516	cg10431340	161279108	231408	-0.101411	0.018172	5.75624e-08	3.20623e-05
rs11704481	22	45732328	cg13318129	45737514	5187	-0.0123026	0.00231007	2.09907e-07	3.71535e-05
rs9645500	10	70986723	cg23341612	70979777	6946	0.0191995	0.00347544	7.6885e-08	3.79812e-05
rs6911024	6	31368451	cg01287833	31113026	-255425	-0.0159476	0.00297454	1.75573e-07	3.94002e-05
rs67775399	1	161572353	cg04384208	161519396	-52957	-0.0259539	0.00480573	1.44158e-07	4.06526e-05
rs11085720	19	10317763	cg16327482	10226339	91424	0.0128515	0.00228497	4.59003e-08	4.50741e-05
rs4908404	1	28691734	cg02732067	28844028	-152295	-0.0167597	0.00316585	2.45796e-07	4.55952e-05
rs6911024	6	31368451	cg03130962	31111088	-257363	-0.0276908	0.00520276	2.13388e-07	4.58042e-05
rs6911024	6	31368451	cg01086672	31123044	245407	-0.00975501	0.00183609	2.23628e-07	4.60021e-05
rs222857	17	7164563	cg01697794	7117125	47438	0.0116244	0.00221636	3.13333e-07	4.60286e-05
rs11704481	22	45732328	cg15911859	45810043	77716	-0.0119735	0.00229318	3.51671e-07	4.66843e-05
rs9657468	8	142362391	cg01716084	142367700	-5310	-0.032409	0.00596378	1.21606e-07	4.91288e-05
rs11698914	20	31327144	cg25748764	31261814	65330	-0.0121381	0.00221846	1.00737e-07	4.93611e-05
rs2262207	13	114136110	cg05508408	114138019	1910	0.0134803	0.00256538	2.98429e-07	4.95691e-05
rs12446550	16	28543381	cg05966235	28915196	-371816	0.00652718	0.00123468	2.5494e-07	5.03507e-05
rs10895278	11	102095335	cg09612099	102096840	-1506	0.010899	0.00210636	4.4265e-07	5.17901e-05
rs4144829	4	17903654	cg15471073	17714040	189614	-0.0344264	0.00658906	3.45776e-07	5.32495e-05
rs4932373	15	91429287	cg08724371	91442212	12926	0.0140224	0.00281078	1.08067e-06	5.39504e-05
rs4932373	15	91429287	cg09397246	91427361	1926	0.00613625	0.00123027	1.08625e-06	5.39504e-05
rs80019595	12	121417306	cg09813248	121164194	253112	-0.0549214	0.0101538	1.38224e-07	5.63954e-05
rs4908404	1	28691734	cg13863668	28996561	-304828	0.0149541	0.00287446	3.85908e-07	5.72687e-05
rs4794720	17	55392223	cg26871347	55371727	-20496	0.0146193	0.00286703	6.37566e-07	5.7891e-05
rs13257363	8	142252580	cg07217030	142233642	-18938	-0.0120192	0.00236196	6.70521e-07	5.92294e-05
rs6911024	6	31368451	cg17114475	31129466	-238985	-0.0132831	0.0025288	3.01326e-07	5.95059e-05
rs134594	22	29468456	cg13586696	29458723	-9733	-0.00763427	0.00147072	4.08375e-07	6.55442e-05
rs4719648	7	2756832	cg18694418	2742484	14348	0.0203889	0.00395473	4.84987e-07	7.40413e-05
rs28505901	9	139241030	cg07056794	139318309	77280	-0.110592	0.0207267	1.99603e-07	7.67806e-05
rs6911024	6	31368451	cg20217307	31130452	-237999	-0.0118991	0.00229384	4.1527e-07	7.88534e-05
rs4719648	7	2756832	cg14863265	2801509	44678	-0.0162098	0.00316777	5.84508e-07	8.03114e-05
rs255773	19	54723546	cg20962215	54713514	10032	0.00704926	0.00132545	2.17609e-07	8.737e-05
rs11646700	16	68421668	cg05110241	68378359	43309	0.00867891	0.00163502	2.29017e-07	8.90876e-05
rs13266210	8	41533514	cg01678292	41522873	10641	0.0246219	0.00474252	4.06577e-07	9.31061e-05
rs2262207	13	114136110	cg04724143	114185494	49385	0.0180304	0.00354578	6.82324e-07	0.000103031
rs28505901	9	139241030	cg01108112	139254189	13160	0.0172182	0.00330298	3.665e-07	0.000105735
rs3784789	15	75082552	cg07983955	75199474	-116923	-0.0116085	0.00226185	5.43018e-07	0.000107518
rs7102454	11	65594820	cg18410078	65647288	-52469	0.0308603	0.0059955	5.05049e-07	0.000114574
rs3784789	15	75082552	cg18612461	75251733	169182	0.0105979	0.00209056	7.35581e-07	0.000116516
rs4794720	17	55392223	cg16095411	55762444	-370222	0.011535	0.00235923	1.72613e-06	0.000130611
rs11055030	12	12878349	cg04607235	12878440	92	-0.00297913	0.000605369	1.48688e-06	0.000132332
rs6911024	6	31368451	cg05522349	31124408	244043	-0.0119581	0.00235919	7.37909e-07	0.000134928
rs6911024	6	31368451	cg26586118	31130320	238131	-0.0111737	0.00221075	7.90978e-07	0.000139466
rs3784789	15	75082552	cg24182584	75047385	35167	0.0264087	0.00531018	1.16344e-06	0.000153574
rs2242116	3	46941116	cg16016506	46936290	4826	0.0148407	0.00289626	5.65066e-07	0.000155958
rs3765041	11	64127230	cg14838248	64147847	20618	-0.0322575	0.00625455	4.80612e-07	0.000163648
rs905938	1	154991389	cg12436631	155007014	15626	-0.0154306	0.00296583	3.85175e-07	0.000174869
rs6582623	12	46613394	cg23829395	46796953	183560	-0.0307257	0.00607653	7.82703e-07	0.000183935
rs12446550	16	28543381	cg06726893	28870846	-327466	-0.00913548	0.00185469	1.4563e-06	0.000191746
rs4719648	7	2756832	cg01670430	2773010	-16179	-0.00725344	0.0014766	1.55044e-06	0.000193664
rs28681372	22	50351977	cg11801110	50356763	-4787	0.0192895	0.00379514	6.90061e-07	0.000195747
rs4809731	20	47495767	cg18032705	47253042	-242725	-0.130002	0.0260131	1.03666e-06	0.000199039
rs13257363	8	142252580	cg07115035	142231857	-20723	-0.015092	0.00314855	2.69365e-06	0.000201032
rs13257363	8	142252580	cg14423045	142200504	52076	-0.0193878	0.00405066	2.78158e-06	0.000201032
rs9645500	10	70986723	cg03922381	70977210	-9513	0.0194411	0.00385158	8.16761e-07	0.00020174
rs7102454	11	65594820	cg13523449	65734958	140139	-0.018961	0.00379405	1.03664e-06	0.000205773
rs222857	17	7164563	cg07716032	7122846	41717	0.0122003	0.00248417	1.55801e-06	0.000208065
rs28505901	9	139241030	cg14019695	139328340	-87311	0.0097928	0.00195375	9.66415e-07	0.000223049
rs2168443	3	46947087	cg26339924	47029475	-82389	-0.0142512	0.0028737	1.24328e-06	0.000227935
rs6911024	6	31368451	cg05008570	31129828	-238623	-0.0104475	0.00211371	1.34361e-06	0.000228738
rs2292626	10	124186714	cg24296920	124214120	27407	0.0126791	0.00246288	5.02998e-07	0.000233894
rs12443252	15	91064690	cg20246851	90729083	335607	0.0443478	0.00896379	1.31412e-06	0.000245302
rs13257363	8	142252580	cg04123498	142283564	30985	-0.0985481	0.0209061	3.8734e-06	0.000256613
rs9379832	6	26186200	cg13736514	26305472	119273	-0.0133161	0.00262754	7.40926e-07	0.000273402
rs11055030	12	12878349	cg21300072	12850082	-28267	0.0232615	0.00494538	4.05593e-06	0.000288782
rs2242116	3	46941116	cg24051786	47514673	573558	-0.00830888	0.00169256	1.57378e-06	0.000289576
rs2282978	7	92264410	cg09230376	92090785	173625	0.0159392	0.003284	2.03858e-06	0.000297633
rs4444073	11	10331664	cg23744638	10323902	-7762	0.00971051	0.00201595	2.41686e-06	0.000299691
rs13266210	8	41533514	cg20677018	41508391	-25123	-0.0437664	0.0090051	1.97716e-06	0.000301846
rs2262207	13	114136110	cg21561701	114193150	57041	-0.0369382	0.00764589	2.26252e-06	0.00031317
rs3918226	7	150690176	cg20972917	151330066	639891	-0.0769893	0.0147115	3.31664e-07	0.000316076
rs73226528	3	113398642	cg14218447	113418004	19363	0.0564141	0.0113273	1.12478e-06	0.000346432
rs2262207	13	114136110	cg03479204	114193155	57046	-0.0375184	0.00785636	2.92273e-06	0.000348663
rs2262207	13	114136110	cg21238257	114138260	2151	0.0161541	0.00338352	2.93876e-06	0.000348663
rs809871	6	26256526	cg02841227	26021843	-234683	0.00436709	0.00092435	3.69023e-06	0.000362565
rs73143584	20	62445702	cg05867245	62402415	43287	-0.278614	0.0532503	3.3347e-07	0.000368151
rs55958435	15	96852638	cg01213447	96871576	18939	0.00629542	0.00127782	1.4488e-06	0.000379586
rs6911024	6	31368451	cg12044213	31124978	-243473	-0.0162002	0.00335734	2.32415e-06	0.000382478
rs2715026	4	120616805	cg07154408	120549556	-67249	0.00703436	0.0015116	5.08516e-06	0.000406813
rs2928148	15	41401550	cg19891440	41444716	43167	0.00894574	0.00174216	5.36375e-07	0.000421591
rs2262207	13	114136110	cg08699341	114193224	57115	-0.0406059	0.00862452	3.97391e-06	0.000440044
rs4719648	7	2756832	cg20645601	2742371	14461	0.0179527	0.00381146	3.93816e-06	0.000450919
rs13266210	8	41533514	cg27619646	41583018	-49505	0.0178629	0.00379512	3.99895e-06	0.00045788
rs6911024	6	31368451	cg04405704	31369119	-669	-0.0144312	0.00302568	3.00383e-06	0.000478384
rs1937436	1	66441329	cg03442467	66797701	356373	0.0288716	0.00594493	2.01116e-06	0.000490723
rs4144829	4	17903654	cg08644678	17711202	192452	-0.0478834	0.0104183	6.5768e-06	0.000506414
rs2262207	13	114136110	cg21708867	114138225	-2116	0.0102212	0.00219506	5.02034e-06	0.000521174
rs9657468	8	142362391	cg06218344	142394747	32357	-0.016126	0.00331659	1.95843e-06	0.00052747
rs34217484	13	48854550	cg05801989	48808152	-46398	-0.00417291	0.00092705	9.99739e-06	0.00053486
rs34217484	13	48854550	cg18221580	48575897	278653	-0.0274849	0.00609844	9.75513e-06	0.00053486
rs59084784	7	22739562	cg01770232	22766155	-26594	-0.0146057	0.00298072	1.64163e-06	0.000545021
rs708122	1	228216997	cg13864473	228194036	22961	0.0118967	0.00255697	5.10671e-06	0.000553227
rs11641308	16	75312023	cg05483125	75554060	242038	0.0120328	0.00257991	4.85152e-06	0.000566011
rs560887	2	169763148	cg00689835	169757618	-5530	0.0179555	0.00370335	2.08788e-06	0.000572079
rs9366778	6	31269173	cg01203766	31095800	-173373	-0.0413695	0.00792491	3.53672e-07	0.000593344
rs9366778	6	31269173	cg12076350	31275791	-6619	-0.0511433	0.00966435	2.48179e-07	0.000593344
rs6911024	6	31368451	cg12288758	31124426	244025	-0.00812921	0.00172661	3.97403e-06	0.000613118
rs2168101	11	8255408	cg09188763	8285614	30207	-0.00707544	0.00148015	2.86089e-06	0.000617952
rs4144829	4	17903654	cg17997207	17711022	192632	-0.0632268	0.0141944	1.22681e-05	0.000628801
rs4144829	4	17903654	cg08595656	17723733	179921	-0.0146451	0.00333745	1.63325e-05	0.000628801
rs2168443	3	46947087	cg27386529	47517807	570721	-0.0154025	0.00329506	4.62985e-06	0.000636604
rs1937436	1	66441329	cg06115810	66797599	-356271	0.0443456	0.00954514	5.26442e-06	0.000642259
rs11704481	22	45732328	cg23503501	45809793	77466	-0.00341182	0.000741725	6.46801e-06	0.000686903
rs9366778	6	31269173	cg26343358	31275666	-6494	-0.0409419	0.00798957	5.64171e-07	0.000709868
rs5750561	22	38595260	cg17652424	38574118	-21142	-0.00816192	0.0017885	7.59958e-06	0.00072576
rs13257363	8	142252580	cg21207636	142232992	19588	-0.00732563	0.00164269	1.1995e-05	0.00073354
rs1967840	10	112026082	cg24051234	111912029	-114053	-0.0560943	0.0122517	7.11219e-06	0.000742038
rs3918226	7	150690176	cg01108370	151330008	-639833	-0.101557	0.0206923	1.5819e-06	0.000753775
rs222857	17	7164563	cg25555460	7199204	34642	-0.0106463	0.00231219	6.3376e-06	0.000775828
rs28505901	9	139241030	cg15651127	139301541	60512	0.0113303	0.00240893	4.06031e-06	0.000780933
rs1129156	19	40719076	cg15448385	40903642	-184567	-0.0328287	0.00673883	1.87506e-06	0.000790338
rs3918226	7	150690176	cg12889538	151330217	-640042	-0.082943	0.0172906	2.64851e-06	0.000798004
rs3918226	7	150690176	cg20716058	151330230	-640055	-0.0851877	0.0179503	3.34944e-06	0.000798004
rs73226528	3	113398642	cg21589273	113416452	17811	-0.0264878	0.00569833	5.20655e-06	0.000801809
rs11698914	20	31327144	cg21235334	31351171	24028	0.00567248	0.00119433	3.29258e-06	0.000806682
rs2551347	2	23912401	cg00058708	24162568	-250168	0.00908889	0.00202005	1.00825e-05	0.000816682
rs2282978	7	92264410	cg10898776	92100819	-163591	-0.0383069	0.00843668	8.41354e-06	0.000818918
rs11082304	18	20720973	cg13313047	20735648	-14676	-0.0130447	0.0027599	3.6566e-06	0.000826392
rs1112718	10	94479107	cg15273468	94459665	-19442	0.00758775	0.00161662	4.24568e-06	0.000838522
rs4908404	1	28691734	cg11753765	28908958	-217225	-0.0212999	0.00464469	6.88328e-06	0.000851232
rs809871	6	26256526	cg17866778	26233442	23084	0.0221026	0.00490596	9.82468e-06	0.000858022
rs6930558	6	141878920	cg10877315	141335831	543089	-0.0198224	0.00462131	2.48656e-05	0.000903953
rs6930558	6	141878920	cg17016145	141520754	-358166	-0.0112962	0.00263497	2.51098e-05	0.000903953
rs28681372	22	50351977	cg00692279	50448934	-96958	0.0129355	0.00275927	4.35423e-06	0.000926362
rs9657468	8	142362391	cg22979083	142367795	-5405	-0.0101325	0.00216715	4.60735e-06	0.000930685
rs222857	17	7164563	cg16564940	7117310	-47253	0.00400701	0.000883043	8.51762e-06	0.000962491
rs28505901	9	139241030	cg14130595	139254689	-13660	0.0163631	0.00354056	5.86925e-06	0.000967588
rs708122	1	228216997	cg25874119	228633904	-416908	0.0597964	0.0133152	1.0464e-05	0.000971657
rs4144829	4	17903654	cg03095982	17709900	-193754	-0.0460675	0.0108983	3.22894e-05	0.000994514
rs2168101	11	8255408	cg16309325	8264034	-8627	0.0145437	0.00317429	7.01097e-06	0.00100958
rs13257363	8	142252580	cg00767977	142231634	-20946	-0.0104295	0.00239047	1.81919e-05	0.00103304
rs10495563	2	9662210	cg14853772	9613781	-48429	0.0170671	0.00374441	7.78779e-06	0.00103578
rs1129156	19	40719076	cg17072268	40853164	134089	0.0193084	0.00409726	3.89661e-06	0.001037
rs1129156	19	40719076	cg10684794	40901963	-182888	-0.0248516	0.00533192	4.92053e-06	0.001037
rs8038207	15	86316570	cg15029032	86294644	-21926	0.014819	0.00318574	5.12949e-06	0.00105667
rs2292626	10	124186714	cg02556345	124181965	-4749	0.0140663	0.00300743	4.5726e-06	0.00106313
rs2168443	3	46947087	cg18461635	46990143	43057	-0.0139518	0.0030973	9.85692e-06	0.00108426
rs2715026	4	120616805	cg13609457	120235615	381190	-0.0108235	0.00249794	2.06719e-05	0.0011025
rs6911024	6	31368451	cg12748446	31124517	-243934	-0.00746082	0.00163504	7.6148e-06	0.00113922
rs4719648	7	2756832	cg04849508	2801959	-45128	0.0213679	0.00476885	1.09373e-05	0.00115599
rs7075355	10	82208878	cg23858360	82213490	4613	0.0124477	0.00293425	3.03079e-05	0.00115776
rs2715026	4	120616805	cg08957091	120448071	168734	-0.0114809	0.00274575	3.90362e-05	0.00117525
rs2715026	4	120616805	cg06570843	120243252	373553	-0.0126054	0.00306382	5.14171e-05	0.00117525
rs2715026	4	120616805	cg21123740	120502068	-114737	-0.00739354	0.00174748	3.17654e-05	0.00117525
rs2715026	4	120616805	cg10183150	120222239	394566	0.00703053	0.00169431	4.45121e-05	0.00117525
rs1981627	5	133838180	cg14758967	133884935	46756	-0.00884342	0.00183333	2.34151e-06	0.0011848
rs2292626	10	124186714	cg25542438	124214250	27537	0.0490207	0.0107708	8.02371e-06	0.00124368
rs4719648	7	2756832	cg15231989	2742433	-14399	0.0171575	0.00386843	1.33278e-05	0.00130803
rs2262207	13	114136110	cg19349920	114237599	101490	-0.0232665	0.00525594	1.38302e-05	0.00135129
rs28505901	9	139241030	cg14186779	139243399	-2370	0.0318668	0.00706591	9.62494e-06	0.0013884
rs1129156	19	40719076	cg26456563	40728617	9542	0.0228543	0.0050303	8.30984e-06	0.00140104
rs7709066	5	77831071	cg26658897	77843030	11960	0.00805813	0.00178683	9.63374e-06	0.00145469
rs3784789	15	75082552	cg27066162	75199472	-116921	-0.00850382	0.00191387	1.28735e-05	0.00145654
rs809871	6	26256526	cg13344095	26233352	23174	0.0254622	0.00584188	1.85352e-05	0.00145687
rs809871	6	26256526	cg24034578	26108406	-148120	-0.0196101	0.00452642	2.07241e-05	0.00148083
rs11646700	16	68421668	cg09835421	68378352	43316	0.00748996	0.00162033	5.84597e-06	0.00151605
rs12446550	16	28543381	cg07884168	28874307	330927	-0.018996	0.00431823	1.55839e-05	0.00153891
rs2237467	7	50733316	cg12075949	50749076	15761	-0.0122279	0.00262701	5.06039e-06	0.00155354
rs708122	1	228216997	cg22699044	228633460	-416464	0.0134422	0.00310973	2.15995e-05	0.00155996
rs708122	1	228216997	cg00655913	228633920	-416924	0.0644458	0.0148185	1.93061e-05	0.00155996
rs1868158	16	68398924	cg03983715	68378420	-20504	-0.0090235	0.00198408	8.14191e-06	0.00156528
rs7205514	16	50271806	cg07178896	50238554	33252	-0.015977	0.0036913	2.10872e-05	0.00158154
rs9366778	6	31269173	cg17250082	31275875	6703	-0.051483	0.0104878	1.57535e-06	0.00158575
rs6911024	6	31368451	cg01140214	31110647	257804	-0.0220019	0.00492118	1.14184e-05	0.00165802
rs12443252	15	91064690	cg11465213	90880158	184532	-0.0372842	0.00838454	1.26784e-05	0.00177498
rs147110934	19	55993436	cg25240254	56000944	-7509	0.0898985	0.0190929	3.96875e-06	0.00180787
rs147110934	19	55993436	cg12271415	56005437	-12002	0.117795	0.0250813	4.18973e-06	0.00180787
rs817329	20	62597694	cg05246315	62597877	-184	0.00701682	0.00151691	5.76173e-06	0.00185144
rs7075355	10	82208878	cg09936400	82049201	159677	-0.0152353	0.00373142	5.83993e-05	0.00185904
rs2779165	19	4915447	cg06635797	4915394	53	0.0369728	0.00756763	1.75594e-06	0.00201055
rs7596521	2	46918665	cg01203286	46873926	-44739	0.0143708	0.00321223	1.12737e-05	0.00202927
rs72656010	8	57122215	cg06249953	56960538	161677	-0.0257223	0.00587904	1.72583e-05	0.00204511
rs9657468	8	142362391	cg24134292	142315841	46550	-0.0130039	0.00292449	1.26909e-05	0.00205085
rs9912553	17	79959703	cg20287434	79958592	1111	-0.00899323	0.00194917	6.07532e-06	0.00206127
rs13266210	8	41533514	cg25043378	41522857	10657	0.014564	0.00337998	2.28932e-05	0.00209702
rs9855896	3	14287150	cg22132982	13916247	370903	-0.022003	0.00505086	1.87162e-05	0.00215704
rs13266210	8	41533514	cg12148515	41517301	16213	-0.044979	0.0105623	2.83166e-05	0.0021615
rs147110934	19	55993436	cg02870820	56003211	-9776	0.0886271	0.0194103	7.51784e-06	0.00216263
rs4444073	11	10331664	cg15543736	10311279	-20385	0.00806345	0.00187669	2.41113e-05	0.00224235
rs4719648	7	2756832	cg03935444	2754314	-2518	-0.00590697	0.00137681	2.47615e-05	0.00226815
rs7205514	16	50271806	cg01187464	50351302	-79497	0.00804567	0.0019139	3.55674e-05	0.00228648
rs6930558	6	141878920	cg16797473	142277658	-398739	-0.0151862	0.00384071	9.78974e-05	0.00234954
rs7903146	10	114758349	cg17116091	114807157	48809	0.0231528	0.0050979	8.37222e-06	0.00236934
rs2306547	12	26877885	cg07645296	26987065	109181	-0.0187401	0.00430265	1.87811e-05	0.00237581
rs9912553	17	79959703	cg26623554	79984422	24720	-0.0107457	0.00236092	8.01582e-06	0.0023797
rs9366778	6	31269173	cg08762424	31275881	6709	-0.05531	0.0115666	2.83915e-06	0.00238157
rs9912553	17	79959703	cg19877209	79905176	-54527	-0.0130366	0.00288512	9.26724e-06	0.00244552
rs9366778	6	31269173	cg03130962	31111088	-158085	0.0232234	0.00490674	3.55075e-06	0.00255299
rs10883846	10	104958244	cg08650961	104748594	-209650	-0.0198923	0.00436714	7.89242e-06	0.00268342
rs11704481	22	45732328	cg05149537	45709699	-22629	-0.0212436	0.00501095	3.06617e-05	0.00271356
rs3933326	9	123633948	cg00045753	123630545	3403	-0.0183027	0.0045373	7.12157e-05	0.00273468
rs2306547	12	26877885	cg00813135	26881038	-3154	0.0165553	0.00391986	3.27782e-05	0.00276429
rs80019595	12	121417306	cg24105269	121092378	-324928	0.0347319	0.00772733	1.02901e-05	0.00279891
rs9366778	6	31269173	cg19777318	31134163	-135010	0.032901	0.00702644	4.4649e-06	0.00280898
rs9366778	6	31269173	cg19865159	31134165	-135008	0.0325574	0.00700007	5.14444e-06	0.00287689
rs4144829	4	17903654	cg03267220	17710911	192743	-0.0349006	0.00890475	0.000112238	0.00288078
rs11051061	12	30914668	cg23378074	30947871	33204	0.0234791	0.00554297	3.11265e-05	0.00294145
rs6533183	4	106133184	cg17862558	106137048	-3865	0.0102677	0.00239198	2.45309e-05	0.00313996
rs3918226	7	150690176	cg18334211	151328924	638749	-0.134356	0.0306354	1.65056e-05	0.00314597
rs1981627	5	133838180	cg17067942	134209275	371096	-0.0204101	0.00458606	1.24775e-05	0.00315681
rs670523	1	155878732	cg03212674	155243807	634925	-0.015545	0.00333859	5.02684e-06	0.0031644
rs670523	1	155878732	cg16546681	155244518	-634214	0.0131969	0.00276332	2.92e-06	0.0031644
rs7102454	11	65594820	cg25470561	65646656	-51837	0.022206	0.00509282	1.84016e-05	0.00324686
rs708122	1	228216997	cg26841013	228248013	31017	-0.0233955	0.00567812	5.01685e-05	0.00326095
rs708122	1	228216997	cg21934230	228202608	14389	0.00845353	0.00206461	5.57326e-05	0.00329329
rs1818782	5	39424628	cg06894585	39400629	23999	-0.0109505	0.0025303	2.11343e-05	0.00329695
rs9366778	6	31269173	cg03555881	31275551	6379	-0.0212508	0.00463459	6.90152e-06	0.00347354
rs34217484	13	48854550	cg04657044	48806707	47843	0.0141154	0.00353493	8.38173e-05	0.00358738
rs222857	17	7164563	cg16009970	7198721	-34159	-0.0225935	0.00536419	3.43893e-05	0.00360842
rs4908404	1	28691734	cg25775721	28831874	140141	-0.00769509	0.00183087	3.56922e-05	0.00378337
rs809871	6	26256526	cg23259375	26016732	-239794	-0.0187237	0.00458302	5.78151e-05	0.00378689
rs4719648	7	2756832	cg00140786	2740918	-15914	0.0145591	0.00351118	4.50627e-05	0.00386976
rs1937436	1	66441329	cg00805867	66798063	-356735	0.0294397	0.00713507	4.89997e-05	0.00398531
rs9912553	17	79959703	cg05454957	79906039	-53664	0.0153889	0.00351443	1.69999e-05	0.00403748
rs3933326	9	123633948	cg14076923	124081083	-447136	0.0086802	0.00224016	0.000133573	0.00427434
rs10883846	10	104958244	cg25143771	104629124	-329120	0.0122855	0.00290339	3.17039e-05	0.00431173
rs10883846	10	104958244	cg23093090	104574429	383815	0.0145364	0.00340738	2.7415e-05	0.00431173
rs10883846	10	104958244	cg19925755	104915551	42693	0.0103763	0.00239706	2.10437e-05	0.00431173
rs10814916	9	4293150	cg27204993	4662937	369788	-0.00561455	0.00134387	3.95941e-05	0.00435535
rs57414412	11	111769431	cg15545878	111782607	-13177	-0.00781703	0.0019318	6.76743e-05	0.00445522
rs6925689	6	126865884	cg19875578	126661172	-204712	-0.00343138	0.000824276	4.21219e-05	0.00448598
rs12446550	16	28543381	cg09754948	28834200	290820	0.00475224	0.00116261	5.73196e-05	0.00452825
rs12909648	15	86224570	cg15340431	86040528	184042	-0.00499432	0.00122473	5.96157e-05	0.00457054
rs4719648	7	2756832	cg13137809	2768988	-12157	0.0183342	0.00448349	5.69267e-05	0.00460102
rs732563	8	23345526	cg10090386	23256732	-88794	0.0229843	0.00507798	8.95865e-06	0.00473913
rs10895278	11	102095335	cg26757229	102191336	96002	-0.0767835	0.018856	6.10286e-05	0.00476023
rs71486610	10	124134803	cg02556345	124181965	47163	0.012931	0.00287703	1.02955e-05	0.00477711
rs222857	17	7164563	cg27656973	7194161	29599	0.0115221	0.00279256	4.90103e-05	0.00479974
rs12623454	2	121326297	cg07218647	121338498	-12202	0.015739	0.00351652	1.1178e-05	0.00489596
rs516246	19	49206172	cg20231299	49202858	-3314	0.0629244	0.0133864	4.1128e-06	0.00493947
rs4511593	17	7455536	cg03266158	7401413	-54123	0.00560862	0.00118069	3.28111e-06	0.00510541
rs4932373	15	91429287	cg18661868	91427965	-1322	0.00445423	0.00113883	0.000115865	0.00517917
rs2715026	4	120616805	cg09381022	120465302	-151503	-0.0112967	0.00305821	0.000266576	0.00533152
rs6911024	6	31368451	cg21062891	31122520	245931	-0.00629953	0.00150485	3.82648e-05	0.00539752
rs809871	6	26256526	cg09382618	26108235	-148291	-0.0161558	0.00406337	8.97408e-05	0.00542587
rs13257363	8	142252580	cg16967434	142240604	-11976	0.00951025	0.0024127	0.000102759	0.00544623
rs11082304	18	20720973	cg20759047	20735693	14721	-0.0152536	0.0036941	4.83772e-05	0.00546662
rs9366778	6	31269173	cg10473907	31167664	101509	0.0111533	0.00250137	1.203e-05	0.00550427
rs11085720	19	10317763	cg08312369	10679775	362013	-0.0031187	0.000697264	1.13236e-05	0.00555989
rs222857	17	7164563	cg06891043	7186718	22156	-0.00838372	0.00205849	6.08711e-05	0.00558873
rs9348981	6	35687249	cg09009770	35502336	-184913	0.0114232	0.00262974	1.97352e-05	0.00569361
rs1547669	6	33775641	cg20226764	33771931	-3710	-0.0139193	0.00305824	8.0187e-06	0.00573738
rs6911024	6	31368451	cg07613268	31110473	-257978	-0.0173026	0.0041553	4.1934e-05	0.00575078
rs2242116	3	46941116	cg27386529	47517807	576692	-0.0134941	0.00324208	4.22484e-05	0.00583028
rs753381	20	39797465	cg25882597	39969542	-172078	0.00768372	0.00183609	3.84761e-05	0.00588684
rs9912553	17	79959703	cg05636603	79949263	-10440	-0.00977261	0.00229047	2.73593e-05	0.00590712
rs12446550	16	28543381	cg26489497	28512017	31364	0.0153477	0.00386263	9.0665e-05	0.00596878
rs4908404	1	28691734	cg26328951	28906514	214781	0.01107	0.00276772	8.1654e-05	0.00612203
rs4908404	1	28691734	cg20985980	28832113	140380	0.0115204	0.00288221	8.25072e-05	0.00612203
rs4908404	1	28691734	cg16691863	28848173	156440	0.00918456	0.00226793	6.67976e-05	0.00612203
rs9366778	6	31269173	cg07414487	31107186	-161987	0.0193643	0.00441245	1.63006e-05	0.00612811
rs9366778	6	31269173	cg14801238	31275664	-6492	-0.0289611	0.00659645	1.61721e-05	0.00612811
rs9366778	6	31269173	cg27258561	31275767	6595	-0.0283531	0.00647606	1.70462e-05	0.00612811
rs2292626	10	124186714	cg06474225	124228770	42057	0.0167913	0.0040887	5.30163e-05	0.00616314
rs11698914	20	31327144	cg13788819	31352228	-25085	0.00843078	0.0020124	3.77527e-05	0.00616627
rs72760655	9	116916214	cg07751196	116916031	-183	0.00966901	0.00226885	2.79408e-05	0.00620286
rs11698914	20	31327144	cg24403338	31366437	39294	-0.0065971	0.00160237	5.08302e-05	0.0062267
rs11646700	16	68421668	cg03987842	68321858	-99810	0.0392528	0.00928544	3.22484e-05	0.00627231
rs6911024	6	31368451	cg09326440	30458161	910290	0.01557	0.00376525	4.72017e-05	0.00629824
rs809871	6	26256526	cg01158161	26214630	41896	0.0132862	0.0034081	0.000121818	0.00643126
rs809871	6	26256526	cg00200164	26028781	-227745	0.00845218	0.00216917	0.000122734	0.00643126
rs636252	6	117157774	cg03003256	116849557	308217	-0.0189317	0.00439354	2.28851e-05	0.0064536
rs9366778	6	31269173	cg21165793	31129397	-139776	0.0143141	0.00329121	1.92913e-05	0.00647287
rs7102454	11	65594820	cg14248369	65735102	-140283	-0.019031	0.00456839	4.16211e-05	0.00660943
rs6911024	6	31368451	cg16420063	31129722	238729	-0.00899959	0.00218969	5.23239e-05	0.00662367
rs6911024	6	31368451	cg27644095	31025014	-343437	-0.0319665	0.0077699	5.14427e-05	0.00662367
rs9267812	6	32128394	cg14823076	32158439	30046	0.00759121	0.00162354	4.6031e-06	0.00682026
rs9267812	6	32128394	cg16768868	32158268	29875	0.00599663	0.00126933	3.69414e-06	0.00682026
rs6930558	6	141878920	cg17247190	141883437	4518	-0.0185671	0.00515935	0.00037938	0.00682884
rs3746448	20	33572979	cg24855818	33880337	307359	-0.030586	0.00735725	4.31112e-05	0.00686905
rs3746448	20	33572979	cg03033629	33737648	164670	-0.0122915	0.00290105	3.09866e-05	0.00686905
rs116964396	8	41505849	cg09915099	41435301	-70548	-0.0215577	0.0048971	1.53764e-05	0.00702701
rs13266210	8	41533514	cg11696388	41557540	24027	-0.01783	0.00454448	0.000110436	0.00722567
rs516246	19	49206172	cg27056475	49206635	-464	0.00196999	0.000451494	1.81667e-05	0.00727274
rs516246	19	49206172	cg15146515	49250561	44390	-0.00892598	0.00202723	1.53164e-05	0.00727274
rs9366778	6	31269173	cg09032499	30993705	-275468	-0.0131634	0.00307071	2.51371e-05	0.00744206
rs9366778	6	31269173	cg02652369	31111076	-158097	0.023824	0.00554764	2.43364e-05	0.00744206
rs7596521	2	46918665	cg22587600	46883368	-35297	0.0100211	0.00246363	6.21497e-05	0.00745796
rs560887	2	169763148	cg22278106	169746720	-16428	0.00617021	0.00150513	5.46201e-05	0.00748295
rs9366778	6	31269173	cg27071793	31275718	-6546	-0.0335927	0.00786798	2.70271e-05	0.00755708
rs6911024	6	31368451	cg14343414	31025967	342484	0.0133689	0.00328419	6.13804e-05	0.00757588
rs7205514	16	50271806	cg16450200	50099606	172200	0.0143587	0.00370844	0.000135092	0.00759893
rs144126567	1	161510516	cg23691642	161494097	-16419	-0.0688591	0.0161646	2.8148e-05	0.00783922
rs2168443	3	46947087	cg16586182	47516702	-569616	-0.0140309	0.00352283	8.73161e-05	0.00800398
rs753381	20	39797465	cg04964333	39969604	172140	0.00995222	0.00252864	0.000105194	0.00804734
rs7076938	10	115789375	cg10415685	115805676	16302	0.028961	0.00674338	2.43063e-05	0.008094
rs2168443	3	46947087	cg16016506	46936290	10797	0.0118898	0.00301893	0.000104117	0.00818062
rs8038207	15	86316570	cg04173714	86211321	-105249	0.0240474	0.00614277	0.000114272	0.00831904
rs8038207	15	86316570	cg20737812	86336631	-20062	-0.00841925	0.00215888	0.000121151	0.00831904
rs7075355	10	82208878	cg03235788	82192482	16396	0.00422615	0.00115711	0.000311266	0.00849312
rs809871	6	26256526	cg26174326	26016674	239852	-0.0212716	0.00559483	0.000176946	0.00869247
rs12446550	16	28543381	cg01378222	28622494	79114	0.0201777	0.00525792	0.000154311	0.00870755
rs6467157	7	127660763	cg20503288	127329180	-331583	-0.0213326	0.0053859	9.52913e-05	0.00875092
rs6467157	7	127660763	cg06294376	127233681	-427082	0.00988345	0.00248719	9.05364e-05	0.00875092
rs1547669	6	33775641	cg16066008	33675600	-100041	0.00796534	0.00180979	1.54348e-05	0.00883488
rs11698914	20	31327144	cg06824795	31766130	438987	0.0101425	0.00255379	9.13255e-05	0.0089499
rs3784789	15	75082552	cg05926586	74592786	-489766	0.01829	0.00462296	9.7e-05	0.00900522
rs3784789	15	75082552	cg02395127	75104987	22436	-0.00770609	0.00195447	0.000102332	0.00900522
rs2574727	3	11636508	cg23079727	11598978	-37530	0.0122755	0.00285271	2.34624e-05	0.00903302
rs13266210	8	41533514	cg00713066	41510199	23315	-0.00969898	0.00253387	0.000160288	0.00917649
rs13257363	8	142252580	cg12281527	142200092	-52488	-0.0154221	0.00407719	0.000190637	0.00947228
rs11698914	20	31327144	cg03577250	31261994	65150	-0.00917206	0.00234537	0.000116098	0.00948134
rs6911024	6	31368451	cg02247838	31110639	257812	-0.0160999	0.00401894	7.96161e-05	0.00958694
rs80019595	12	121417306	cg06793505	121164278	-253028	-0.0358692	0.00868434	4.81501e-05	0.00982262
rs11704481	22	45732328	cg10269561	45663540	68788	0.0152157	0.00392447	0.00013237	0.0100412
rs113510833	6	29671067	cg11731221	30418508	-747442	0.0496598	0.0108257	6.84207e-06	0.0100476
rs9366778	6	31269173	cg05008570	31129828	-139345	0.00836335	0.00199692	3.79556e-05	0.0100542
rs817329	20	62597694	cg03224418	62611858	-14165	0.0118402	0.00284493	4.23035e-05	0.0101951
rs1547669	6	33775641	cg12241963	33807279	-31639	0.00828148	0.00193366	2.55607e-05	0.0104507
rs1547669	6	33775641	cg00310728	33678419	-97222	0.00695314	0.00161068	2.21314e-05	0.0104507
rs7223535	17	29211667	cg02246992	29158363	53304	0.0130148	0.00307894	3.22894e-05	0.0105263
rs708122	1	228216997	cg13092405	228075423	-141574	-0.014572	0.00388121	0.000212103	0.0106052
rs708122	1	228216997	cg06512918	228350199	133203	0.01041	0.0027576	0.000196182	0.0106052
rs3746448	20	33572979	cg26826207	33880353	307375	-0.0318891	0.00801932	8.95346e-05	0.0106994
rs34217484	13	48854550	cg01732984	48575859	278691	-0.0130348	0.00356154	0.000302659	0.0107948
rs222857	17	7164563	cg03670302	7190898	26336	-0.0144836	0.00372248	0.000125478	0.0108428
rs809871	6	26256526	cg20765441	25931659	-324867	0.0125725	0.00337817	0.000240132	0.0111026
rs7983505	13	33557173	cg09886946	33590048	-32876	-0.0251309	0.00606304	4.53523e-05	0.0111567
rs57414412	11	111769431	cg06437417	111895279	125849	0.0117508	0.00311454	0.000197783	0.0111606
rs2262207	13	114136110	cg04870949	114109857	-26253	-0.00631316	0.00162069	0.000123284	0.0113764
rs4719648	7	2756832	cg06951352	2740160	-16672	0.0121425	0.00316027	0.000151564	0.0115694
rs6911024	6	31368451	cg07950252	31130221	-238230	-0.00568016	0.00143741	9.88064e-05	0.0116145
rs2262207	13	114136110	cg05907821	114074394	-61716	-0.0089191	0.00230242	0.000134099	0.0117231
rs1112718	10	94479107	cg27023235	94429569	49538	0.00459427	0.00115601	9.03578e-05	0.0118971
rs12446550	16	28543381	cg06723057	28549923	-6543	0.00946545	0.00258262	0.000296886	0.0121853
rs12446550	16	28543381	cg26663590	28959310	415930	0.0148799	0.00407139	0.000308489	0.0121853
rs12446550	16	28543381	cg03718627	28329610	-213771	-0.0221679	0.00598803	0.000258551	0.0121853
rs708122	1	228216997	cg10962762	228075749	-141248	-0.0170287	0.00462889	0.000282064	0.0122444
rs708122	1	228216997	cg12623852	228075452	-141545	-0.0180102	0.00489632	0.000282563	0.0122444
rs71486610	10	124134803	cg25542438	124214250	79448	0.0424725	0.0103412	5.29425e-05	0.0122827
rs28681372	22	50351977	cg22016859	50750549	-398573	-0.0181833	0.00457955	9.16908e-05	0.0125031
rs28681372	22	50351977	cg13758724	50713945	361969	-0.0337189	0.00844766	8.43579e-05	0.0125031
rs28681372	22	50351977	cg01548456	50352384	408	0.00610053	0.00154776	0.000102846	0.0125031
rs7983505	13	33557173	cg21545902	33590083	32911	-0.0285789	0.00725298	0.000103345	0.0127114
rs4511593	17	7455536	cg00004421	7475079	19544	0.024493	0.00558668	1.66105e-05	0.012923
rs11711420	3	183349010	cg13474789	183535372	-186363	-0.014131	0.00338687	4.05218e-05	0.0130885
rs6911024	6	31368451	cg18050521	31130548	-237903	-0.00504174	0.00128785	0.00011422	0.013114
rs6911024	6	31368451	cg27326026	31409355	40905	0.0164182	0.00420061	0.000117093	0.0131384
rs3765041	11	64127230	cg26318627	63887540	-239690	0.0137484	0.00333133	4.88115e-05	0.0132963
rs3965156	3	66484956	cg15035590	66437456	47500	0.0111239	0.00276583	7.47093e-05	0.013373
rs11704481	22	45732328	cg18180155	45809454	77127	-0.00538558	0.00143	0.000202937	0.0134699
rs3806315	1	214724668	cg18938313	214926740	202073	-0.0257384	0.00632594	6.18746e-05	0.0137362
rs2755253	1	67470843	cg16001150	67604092	133250	-0.0212494	0.00521383	6.01747e-05	0.0139004
rs2237467	7	50733316	cg12248358	50534670	198646	-0.0150875	0.00379941	9.15222e-05	0.0140487
rs9366778	6	31269173	cg26566189	31096127	-173046	0.0650685	0.0158955	5.59516e-05	0.0140802
rs3765041	11	64127230	cg12043314	64108322	-18908	-0.0103049	0.00258251	8.4776e-05	0.0144331
rs3765041	11	64127230	cg17589175	64085337	-41893	-0.00287906	0.00071896	8.01037e-05	0.0144331
rs3765041	11	64127230	cg14010513	64146871	19642	-0.0105684	0.00260869	6.63994e-05	0.0144331
rs817329	20	62597694	cg02585563	62599105	1412	0.00700329	0.00175596	8.54418e-05	0.0149182
rs817329	20	62597694	cg03719642	62570072	-27622	0.0104089	0.00263588	9.98823e-05	0.0149182
rs817329	20	62597694	cg12176783	62694000	-96307	-0.0325068	0.00827494	0.000108327	0.0149182
rs1547669	6	33775641	cg07349136	33771799	-3842	-0.00932661	0.00223991	4.19611e-05	0.0150116
rs2262207	13	114136110	cg11976193	114257583	-121474	0.00503231	0.00132608	0.000181844	0.0151021
rs12446550	16	28543381	cg04770705	28509428	33953	0.00826132	0.00231399	0.000421174	0.015124
rs2262207	13	114136110	cg10737412	114174980	-38871	-0.00239324	0.000633325	0.000193336	0.015292
rs3918226	7	150690176	cg23160428	150732834	42659	-0.0234482	0.00592507	9.65725e-05	0.0153389
rs3918226	7	150690176	cg24032393	150706355	16180	-0.0264512	0.00675106	0.000112785	0.0153549
rs12443252	15	91064690	cg13644811	90771714	292976	0.00962264	0.00251128	0.000157816	0.0153935
rs12443252	15	91064690	cg00425431	90792223	272467	-0.0167161	0.00437558	0.00016493	0.0153935
rs28681372	22	50351977	cg16744710	50445676	93700	-0.00858464	0.00222765	0.000144995	0.0154238
rs2663842	18	55449516	cg07910680	56296449	-846934	0.0163717	0.00426401	0.000153166	0.0155463
rs2663842	18	55449516	cg27555092	56296354	846839	0.0223446	0.00563024	9.23728e-05	0.0155463
rs34776209	7	23513093	cg02909257	23513870	778	-0.00535133	0.00135847	0.000103779	0.0158782
rs1112718	10	94479107	cg14689537	94450866	-28241	0.00704005	0.00186806	0.000200997	0.0158788
rs1112718	10	94479107	cg14987431	94455650	-23457	0.0208162	0.00545986	0.000169907	0.0158788
rs6911024	6	31368451	cg04188764	31380491	-12041	0.0166734	0.00432929	0.000146336	0.0160547
rs4144829	4	17903654	cg11953668	17708071	-195583	-0.0129592	0.0037955	0.00073606	0.0161933
rs3784789	15	75082552	cg03289416	75166202	-83651	0.0207892	0.00552532	0.000205732	0.016294
rs12446550	16	28543381	cg00240767	28564522	21142	0.00926743	0.00263084	0.000500461	0.0163152
rs12446550	16	28543381	cg07866632	28584802	-41422	-0.00630581	0.00180009	0.000536955	0.0163152
rs13266210	8	41533514	cg19945060	41508779	24735	-0.0281889	0.00773931	0.000323066	0.0164405
rs670523	1	155878732	cg19257864	155211736	666996	0.00607975	0.00145441	3.92184e-05	0.0164587
rs12446550	16	28543381	cg27347003	28915665	372285	0.0135076	0.00389017	0.000599586	0.0169169
rs11641308	16	75312023	cg09490523	75314308	-2286	0.00686647	0.00181873	0.000195885	0.0171399
rs34217484	13	48854550	cg22255690	49076999	-222450	0.0131699	0.00377567	0.000566553	0.0173203
rs3918226	7	150690176	cg19502841	150763816	-73641	-0.0185371	0.00481147	0.000145553	0.017339
rs28681372	22	50351977	cg22633182	50713802	361826	-0.0221746	0.0059027	0.000210353	0.017901
rs28681372	22	50351977	cg23762465	50360628	8652	0.00861973	0.00229017	0.000204741	0.017901
rs112139215	7	73034559	cg07452164	72993570	40989	0.0232131	0.00551291	3.45655e-05	0.0179395
rs3784789	15	75082552	cg25790435	75104978	22427	-0.00541867	0.00146083	0.00025158	0.0181138
rs28681372	22	50351977	cg18399427	50724844	372868	-0.0185602	0.00497979	0.000235278	0.018202
rs13266210	8	41533514	cg10794439	41518051	15463	-0.0124815	0.0034829	0.000400921	0.0183622
rs3918226	7	150690176	cg25337691	150717629	27454	-0.0259395	0.00681344	0.000173519	0.0183737
rs2280235	2	191843830	cg08946713	191844998	-1169	0.0108358	0.00287067	0.000196445	0.0186088
rs2280235	2	191843830	cg00137918	191850909	-7080	-0.00912324	0.00243808	0.000222416	0.0186088
rs6911024	6	31368451	cg18795955	31126736	241715	0.00787108	0.00207363	0.000181207	0.0194482
rs4908404	1	28691734	cg07033395	28906538	214805	0.00758871	0.00206626	0.000288576	0.0194658
rs1967840	10	112026082	cg00817464	111662876	-363206	-0.0277212	0.00746993	0.000249954	0.0195589
rs12909648	15	86224570	cg08123816	85640762	-583808	-0.00536416	0.00147928	0.000342911	0.0197174
rs2237467	7	50733316	cg07235057	50700296	-33020	-0.0191033	0.00505626	0.000193855	0.0198378
rs2168443	3	46947087	cg04412755	46939978	-7109	0.00964857	0.00262867	0.000290907	0.0199999
rs670523	1	155878732	cg12738981	155828357	-50375	-0.00728461	0.00179406	6.39833e-05	0.0201387
rs8038207	15	86316570	cg06371489	86309582	-6988	-0.0115522	0.00322039	0.000395743	0.0203808
rs9366778	6	31269173	cg02053920	31093846	175327	0.0187049	0.00469292	8.63081e-05	0.0206852
rs4932373	15	91429287	cg13644811	90771714	657573	0.0106342	0.00302358	0.000510511	0.0207453
rs2242116	3	46941116	cg16586182	47516702	-575587	-0.0130582	0.00344912	0.000188164	0.0207733
rs2715026	4	120616805	cg26073856	120243555	373250	-0.0204373	0.00623629	0.00118378	0.020845
rs2715026	4	120616805	cg14389884	120239158	377647	-0.0177733	0.00547049	0.00130281	0.020845
rs905938	1	154991389	cg17329534	154980743	-10646	0.0163224	0.00403826	6.89326e-05	0.0208636
rs7596521	2	46918665	cg26688816	46740690	-177975	-0.0111204	0.0029857	0.000237556	0.02138
rs12401656	1	43456767	cg20294984	43412752	44015	0.0136467	0.0035063	0.000124891	0.0217623
rs12401656	1	43456767	cg01924561	43416103	40664	0.017056	0.00432369	0.000101534	0.0217623
rs7102454	11	65594820	cg15155199	65733992	-139173	-0.0190928	0.00497056	0.000152182	0.0219695
rs3184504	12	111884608	cg10833066	111807467	-77141	-0.0226615	0.00545466	4.36005e-05	0.0220619
rs1937436	1	66441329	cg16399300	66458687	17359	-0.0247865	0.00686649	0.000364286	0.0222214
rs28681372	22	50351977	cg08507178	50357265	-5289	0.00767956	0.00210527	0.000316581	0.0224509
rs11545169	3	184020542	cg02917128	184014592	5950	-0.0204114	0.00506222	7.17123e-05	0.0225177
rs11545169	3	184020542	cg17663418	184013877	-6665	0.0117699	0.00281138	3.82094e-05	0.0225177
rs17367504	1	11862778	cg21864959	11847863	14915	-0.0134971	0.00319582	3.27892e-05	0.0225918
rs817329	20	62597694	cg02197387	62694005	-96312	-0.0176882	0.00467092	0.0001875	0.0225937
rs6911024	6	31368451	cg07764829	31133910	234541	-0.0324804	0.00866885	0.000218396	0.0229409
rs6911024	6	31368451	cg02288747	31129751	238700	-0.00960363	0.0025696	0.000226303	0.0232762
rs1868158	16	68398924	cg10422047	68401557	2634	-0.00467311	0.00121615	0.000151387	0.0232833
rs12401656	1	43456767	cg09322534	43427192	29575	0.0171855	0.00450662	0.000169383	0.023612
rs222857	17	7164563	cg14310975	7383075	-218513	0.00106063	0.000289144	0.000293465	0.02395
rs5750561	22	38595260	cg11308649	38484022	111238	0.0158461	0.00431793	0.000291641	0.0239503
rs5750561	22	38595260	cg00663519	38483267	111993	0.0129706	0.00355318	0.000313486	0.0239503
rs9366778	6	31269173	cg18265845	32147440	878268	-0.00952749	0.00242031	0.000104914	0.0240015
rs6911024	6	31368451	cg00583046	31024990	343461	-0.0270596	0.00727753	0.000243272	0.0240207
rs6911024	6	31368451	cg01190171	31126373	242078	-0.00672588	0.00180712	0.000239954	0.0240207
rs1868158	16	68398924	cg05392527	68394825	4099	-0.00924858	0.00244276	0.000188046	0.0241012
rs2262207	13	114136110	cg21243846	114108005	-28105	-0.00933548	0.00256959	0.000334313	0.0241432
rs2262207	13	114136110	cg14161477	114192847	-56738	-0.00518335	0.00142366	0.000324809	0.0241432
rs6930558	6	141878920	cg23833425	142476640	-597721	-0.00740212	0.00233495	0.00169656	0.0244305
rs2574727	3	11636508	cg18062721	11643427	6920	0.0142111	0.00376059	0.000193257	0.0248013
rs2574727	3	11636508	cg08525922	11643368	6861	0.0141447	0.00366589	0.000142329	0.0248013
rs2889874	20	33715777	cg15400591	33762943	-47167	0.0214496	0.00521797	5.21681e-05	0.0249885
rs113510833	6	29671067	cg26690915	30421218	750152	0.0489699	0.0114355	2.56186e-05	0.0250806
rs2715026	4	120616805	cg19183252	120665941	-49137	-0.0144639	0.00457297	0.00173768	0.0252753
rs12446550	16	28543381	cg12743398	28609531	-66151	-0.014008	0.0042062	0.000986528	0.025775
rs12446550	16	28543381	cg04270652	28608894	65514	-0.0078577	0.00237116	0.00104405	0.025775
rs809871	6	26256526	cg19801560	26247253	-9273	0.00532579	0.0015397	0.000628572	0.026003
rs809871	6	26256526	cg03969906	26021768	234758	0.000902872	0.000260067	0.000600762	0.026003
rs1937436	1	66441329	cg13866577	66797481	356153	0.0140632	0.00401308	0.000534476	0.0260824
rs2262207	13	114136110	cg17638213	114164151	-28042	-0.00497998	0.00138412	0.000380465	0.0263313
rs11698914	20	31327144	cg20716932	31331814	4671	-0.0095643	0.00265615	0.000376479	0.0263535
rs4908404	1	28691734	cg22716368	29045698	-353965	-0.00649208	0.0018225	0.000433598	0.0268108
rs708122	1	228216997	cg10909939	228075683	-141314	-0.0156018	0.00453769	0.00067649	0.0274824
rs28457693	9	98217348	cg13563132	98245640	28293	-0.0151581	0.00388283	0.000119242	0.0276641
rs670523	1	155878732	cg10802414	155252776	625956	-0.00627781	0.00167329	0.000214308	0.0277296
rs670523	1	155878732	cg08525145	155911361	-32630	0.00868399	0.00231909	0.000220251	0.0277296
rs670523	1	155878732	cg11216632	155944655	-65924	-0.00700635	0.00184948	0.000186492	0.0277296
rs670523	1	155878732	cg13367647	155213714	665018	-0.0136063	0.00354513	0.000154049	0.0277296
rs670523	1	155878732	cg08403419	155911238	-32507	0.00703476	0.0018724	0.000210042	0.0277296
rs670523	1	155878732	cg08005692	155506056	-372676	0.0116837	0.00304294	0.000153107	0.0277296
rs2168443	3	46947087	cg10298567	47292165	-345079	0.0126943	0.00357762	0.000456111	0.0278735
rs3806315	1	214724668	cg05706437	214926917	-202250	-0.0290571	0.00783671	0.000252999	0.0280829
rs809871	6	26256526	cg11798814	26128103	-128423	-0.0165949	0.00485322	0.000723208	0.0284221
rs9318511	13	78601413	cg07077476	78272372	-329041	0.00283278	0.000791614	0.000408563	0.0285994
rs9318511	13	78601413	cg24221648	79170283	-568871	0.00512218	0.00133094	0.000147907	0.0285994
rs9318511	13	78601413	cg12120741	78492306	-109107	0.0223677	0.00622044	0.00038342	0.0285994
rs12909648	15	86224570	cg20737812	86336631	-112062	-0.00704822	0.00206706	0.000748016	0.0286739
rs12909648	15	86224570	cg10653465	86125255	-99315	-0.00808995	0.00234817	0.000660035	0.0286739
rs9379832	6	26186200	cg12310025	25882481	303719	-0.0401764	0.0105936	0.000183494	0.0287452
rs9379832	6	26186200	cg15552206	25710535	475665	0.0457712	0.0121186	0.000194751	0.0287452
rs9379832	6	26186200	cg17866778	26233442	-47243	-0.0155871	0.00401108	0.000127866	0.0287452
rs708122	1	228216997	cg02826237	228633517	-416521	0.0118883	0.00349568	0.00077182	0.0295108
rs12909648	15	86224570	cg13374432	86192745	-31825	-0.0164978	0.00491549	0.000901725	0.0296281
rs10883846	10	104958244	cg08772003	104629869	328375	-0.00865634	0.00235516	0.000285572	0.0299531
rs10883846	10	104958244	cg25462858	105032988	-74745	0.00720608	0.00197163	0.000308341	0.0299531
rs11630479	15	99240481	cg03310087	99427016	186536	0.0126513	0.00317036	8.47004e-05	0.0299839
rs2282978	7	92264410	cg14100946	92237896	26514	0.0106028	0.0029676	0.000417061	0.0304455
rs2715026	4	120616805	cg26640927	120726319	-109515	0.0109008	0.0035436	0.00230875	0.0307833
rs9379084	6	7231843	cg02162745	7427274	-195432	0.0212788	0.00534658	8.83501e-05	0.0310992
rs75518158	21	38393567	cg05434312	39287834	894268	-0.19187	0.0482388	8.91917e-05	0.0312171
rs73143584	20	62445702	cg14251267	62406428	-39274	-0.0283079	0.00711553	8.88994e-05	0.032715
rs73143584	20	62445702	cg22735105	62423401	22301	0.0812245	0.0203093	8.17543e-05	0.032715
rs9379832	6	26186200	cg03517284	25882590	-303610	-0.0386553	0.010586	0.00031218	0.0329127
rs9379832	6	26186200	cg03264133	25882463	303737	-0.0307747	0.00837186	0.000285048	0.0329127
rs10495563	2	9662210	cg12057242	9603687	58523	-0.00853953	0.00236135	0.000355549	0.0334718
rs10495563	2	9662210	cg23886495	9695866	-33657	0.00218544	0.000607053	0.000377502	0.0334718
rs12443252	15	91064690	cg05508639	90745541	-319149	-0.0146853	0.00411213	0.000419555	0.0335644
rs13257363	8	142252580	cg04804543	142233427	19153	0.0124296	0.00363305	0.000718397	0.0335956
rs4794720	17	55392223	cg08629176	55427708	-35486	0.01104	0.00317658	0.00059277	0.0336397
rs4794720	17	55392223	cg01132579	55588940	196718	0.00921124	0.00263845	0.000560374	0.0336397
rs1179494	2	36809496	cg17248267	36815511	6016	0.0497049	0.0140251	0.000463211	0.03366
rs4719648	7	2756832	cg25764217	2880410	-123579	0.0129718	0.00366185	0.000465871	0.0336898
rs71486610	10	124134803	cg19863426	124138853	4051	0.00556332	0.00151611	0.000292032	0.0338757
rs71486610	10	124134803	cg24296920	124214120	79318	0.00887795	0.00240002	0.000261398	0.0338757
rs7709066	5	77831071	cg23029236	77894196	-63126	0.0152168	0.00419069	0.000336744	0.0338989
rs1868158	16	68398924	cg10061770	68366844	-32080	0.0112951	0.00309157	0.000309904	0.0340452
rs2551347	2	23912401	cg09769104	24387250	474850	-0.020902	0.00595899	0.00052818	0.0342261
rs9366778	6	31269173	cg21497082	31111270	-157903	0.0182225	0.00475402	0.000157022	0.0343605
rs6467157	7	127660763	cg17765885	128002356	-341594	-0.0120908	0.00339899	0.000441568	0.0347577
rs28505901	9	139241030	cg13557534	138777875	-463155	0.0080904	0.00219409	0.000273172	0.0350267
rs13266210	8	41533514	cg22581629	41482394	-51120	0.0239139	0.00719013	0.00100156	0.0352857
rs13266210	8	41533514	cg11479568	41522951	-10563	0.00986263	0.00294354	0.000919684	0.0352857
rs13266210	8	41533514	cg00446925	41348205	-185309	-0.00367234	0.00110017	0.00096075	0.0352857
rs61830764	1	212289976	cg07356549	212091686	-198290	0.0183105	0.00479623	0.000166611	0.0354048
rs73226528	3	113398642	cg24576535	113417997	19356	0.045356	0.0125159	0.000345849	0.0355072
rs2237467	7	50733316	cg26050906	50800202	-66887	-0.0134664	0.00380162	0.0004661	0.0357732
rs12896104	14	74306014	cg09978906	74345331	39318	-0.0100596	0.00249273	7.07194e-05	0.0358547
rs2242116	3	46941116	cg18461635	46990143	49028	-0.0109974	0.00306242	0.000390169	0.0358955
rs636252	6	117157774	cg25423576	117197952	40179	-0.00561856	0.00151604	0.000254664	0.0359076
rs560887	2	169763148	cg02114728	169102929	660219	-0.0219683	0.00612186	0.00039387	0.0359735
rs72480273	1	161644871	cg20814349	161510020	-134851	0.0243402	0.00599663	6.4356e-05	0.0362324
rs2663842	18	55449516	cg25407077	56296544	-847029	0.0165048	0.0047109	0.000536037	0.0362718
rs3918226	7	150690176	cg10902667	151423739	-733564	-0.0291624	0.00821727	0.000455014	0.0371809
rs3918226	7	150690176	cg00852675	150105086	585090	-0.0434463	0.0123183	0.000492664	0.0371809
rs3918226	7	150690176	cg03295107	151236292	-546117	0.018505	0.00525874	0.000507189	0.0371809
rs3918226	7	150690176	cg00571021	150707313	-17138	-0.0187078	0.00523522	0.000416146	0.0371809
rs3765041	11	64127230	cg05888643	64140424	13195	0.0253666	0.00688091	0.000274032	0.0375544
rs3765041	11	64127230	cg25321556	64418907	-291678	-0.0134719	0.00365601	0.00027573	0.0375544
rs560887	2	169763148	cg06067477	168844818	918330	0.0261477	0.00773472	0.000828638	0.0378411
rs560887	2	169763148	cg03331300	169102866	660282	-0.0121895	0.00354392	0.000673427	0.0378411
rs560887	2	169763148	cg07338205	169757780	5368	0.0135674	0.00399183	0.000777426	0.0378411
rs2262207	13	114136110	cg08133476	114106419	-29691	-0.00441573	0.00127179	0.000599949	0.0384414
rs2262207	13	114136110	cg22923006	114150139	-14030	0.0136885	0.00394341	0.000601731	0.0384414
rs10147938	14	31885951	cg21113592	31858067	-27884	0.0157649	0.00467943	0.000862795	0.0386101
rs809871	6	26256526	cg10704923	26108404	-148122	-0.0097143	0.00292897	0.00103417	0.0387075
rs78378222	17	7571752	cg12685753	6735539	-836213	0.186869	0.043618	2.54091e-05	0.0387235
rs8038207	15	86316570	cg09874482	86098694	217876	-0.00679949	0.00203399	0.000944462	0.0389118
rs12443252	15	91064690	cg22293481	90745248	319442	-0.00522107	0.00149489	0.00055747	0.0390229
rs2242116	3	46941116	cg15665967	47459257	-518142	-0.00926848	0.0026292	0.000495777	0.0390956
rs3918226	7	150690176	cg21104546	150110071	580105	-0.0223258	0.0064121	0.000579403	0.0394408
rs28681372	22	50351977	cg00106609	50714562	-362586	-0.0204141	0.00589146	0.000615172	0.0402701
rs71486610	10	124134803	cg07250222	123358317	776486	0.00250029	0.000712018	0.000520796	0.0402749
rs71486610	10	124134803	cg06474225	124228770	93968	0.0139788	0.00392836	0.000439558	0.0402749
rs9366778	6	31269173	cg17554194	31324972	55800	-0.0205174	0.00542712	0.000192097	0.0402843
rs73354194	17	79905947	cg01430970	79905219	-728	0.0559481	0.0132742	3.39776e-05	0.0405013
rs73354194	17	79905947	cg21549415	79803535	102412	-0.00645929	0.00150183	2.36767e-05	0.0405013
rs1981627	5	133838180	cg14069412	134209415	-371236	-0.0147661	0.0039692	0.000241505	0.0407338
rs4719648	7	2756832	cg19799702	2757342	511	0.00544293	0.00156766	0.000600084	0.0412258
rs809871	6	26256526	cg21627181	25754190	502336	0.0113126	0.00345127	0.00118118	0.0422003
rs2237467	7	50733316	cg08586669	50727761	-5555	-0.0128967	0.0037583	0.000692817	0.042539
rs220193	21	43581308	cg26767954	43638975	57668	-0.0177467	0.00475548	0.000231104	0.0426772
rs2237467	7	50733316	cg19159011	50348870	-384446	-0.0177233	0.00531806	0.000978587	0.0428856
rs2237467	7	50733316	cg05343808	50857635	124320	-0.0136102	0.00412492	0.00109678	0.0428856
rs2237467	7	50733316	cg21408624	50800055	-66740	-0.0119055	0.00361427	0.00111754	0.0428856
rs9855896	3	14287150	cg09552240	14265984	-21166	0.0145694	0.00411424	0.000467908	0.0431411
rs4719648	7	2756832	cg08849294	2758014	-1183	-0.00558459	0.00162212	0.000665796	0.0435621
rs9366778	6	31269173	cg00811777	31930762	-661590	0.00392919	0.00104811	0.000216722	0.0436305
rs9645500	10	70986723	cg14418922	70824840	-161883	0.025469	0.00694009	0.000291643	0.043751
rs9645500	10	70986723	cg17342283	70847882	138841	-0.00847698	0.00234342	0.000354259	0.043751
rs3784789	15	75082552	cg24482024	74660566	-421986	-0.00914547	0.00265667	0.000666521	0.0439904
rs12401656	1	43456767	cg10494282	44440945	984179	-0.00378721	0.00106481	0.000442336	0.044044
rs12401656	1	43456767	cg26188818	43423647	-33120	-0.00363199	0.00101083	0.000387311	0.044044
rs11698914	20	31327144	cg10378804	31261863	-65281	-0.0079551	0.00237712	0.000932758	0.0447856
rs11698914	20	31327144	cg14187860	31261784	-65360	-0.0101603	0.00305493	0.0010018	0.0447856
rs11698914	20	31327144	cg13127741	31331821	-4678	-0.00997034	0.0029353	0.000783136	0.0447856
rs11698914	20	31327144	cg14921437	32255988	-928845	-0.00587128	0.00176589	0.00100539	0.0447856
rs1179494	2	36809496	cg15105969	36825350	-15855	0.00446578	0.00132026	0.000823033	0.0448553
rs6930558	6	141878920	cg16322478	142698737	819818	-0.0143793	0.00491696	0.00373944	0.0448733
rs1967840	10	112026082	cg13017345	111966029	60053	0.0169964	0.00504562	0.000864101	0.0450773
rs1967840	10	112026082	cg05140650	111966033	60049	0.0174996	0.00519299	0.000860173	0.0450773
rs11698914	20	31327144	cg17475857	31366466	-39323	-0.00682878	0.00207107	0.00110537	0.0451359
rs2282978	7	92264410	cg17757376	91570087	-694323	-0.0023114	0.000679839	0.000774349	0.045222
rs41311445	22	42070374	cg25044876	43041146	-970773	-0.0273273	0.00721988	0.000188843	0.045879
rs41311445	22	42070374	cg16264966	41613790	456584	0.0904638	0.0241639	0.000220926	0.045879
rs41311445	22	42070374	cg03017264	42829748	-759375	-0.0164375	0.00435299	0.000195344	0.045879
rs516246	19	49206172	cg03127558	49223278	17107	0.00555169	0.00148427	0.000223782	0.0462973
rs516246	19	49206172	cg15673069	49232542	-26371	-0.0120854	0.00321493	0.000208393	0.0462973
rs516246	19	49206172	cg06530960	49140787	65385	-0.00362124	0.000970419	0.000231294	0.0462973
rs2292626	10	124186714	cg09191750	124222331	35618	0.00561425	0.00159333	0.00049867	0.0463763
rs34036147	8	38366249	cg24859937	38411708	-45460	0.01074	0.00278513	0.00014359	0.0465312
rs34036147	8	38366249	cg04458368	38411682	-45434	0.01919	0.0050526	0.000179657	0.0465312
rs854037	5	57091783	cg13983903	57751418	-659636	0.00920276	0.00249196	0.000267489	0.0465431
rs809871	6	26256526	cg05959834	26108372	-148154	-0.0163763	0.00506106	0.0013622	0.0465517
rs2292626	10	124186714	cg19863426	124138853	-47861	0.00552862	0.00159306	0.000603452	0.0467675
rs9912553	17	79959703	cg07441462	80024008	-64306	0.00414382	0.00111892	0.000257237	0.0469952
rs9912553	17	79959703	cg18631330	79899941	59762	-0.0140625	0.00378623	0.000247079	0.0469952
rs4932373	15	91429287	cg09484019	90744132	-685155	0.00407201	0.00125075	0.00127357	0.0474405
rs28505901	9	139241030	cg14350257	139250149	-9120	0.010399	0.00290742	0.000411221	0.0474549
rs9366778	6	31269173	cg00250711	31047583	221590	0.00468718	0.0012717	0.000274811	0.0476828
rs9366778	6	31269173	cg12069151	30580546	688627	-0.00913506	0.00248455	0.000284221	0.0476828
rs9366778	6	31269173	cg19296662	30309718	-959455	0.00516977	0.00139173	0.000246604	0.0476828
rs9366778	6	31269173	cg12748446	31124517	-144656	0.00571634	0.00154556	0.000261958	0.0476828
rs9366778	6	31269173	cg20856330	30313546	-955627	-0.00912695	0.00247337	0.000270399	0.0476828
rs708122	1	228216997	cg03669282	228566718	349722	-0.00315067	0.000972798	0.00134836	0.0486908
rs4144829	4	17903654	cg06211459	17513897	-389757	0.00409435	0.00141672	0.00416024	0.0492828
rs4144829	4	17903654	cg15092420	17885244	-18410	-0.0071637	0.00247039	0.00403613	0.0492828
rs4144829	4	17903654	cg16760587	17517594	386060	-0.00644624	0.00221543	0.00391455	0.0492828
rs4144829	4	17903654	cg24000693	17778675	-124979	-0.0183183	0.00627431	0.00379637	0.0492828
rs4144829	4	17903654	cg18188326	17518450	-385204	-0.0128597	0.00429399	0.00299719	0.0492828
rs4144829	4	17903654	cg13762359	17710804	192850	-0.0208126	0.00718534	0.00407745	0.0492828
rs2908279	7	44174857	cg03639919	44191311	-16455	-0.00781125	0.00204417	0.000164354	0.0493884
rs9366778	6	31269173	cg07278158	31122462	-146711	0.00858605	0.00234777	0.000305789	0.0496463
rs34717629	17	17610404	cg09134682	17140493	469911	0.00256609	0.000641427	8.13539e-05	0.0498699

## Sheet: Supplementary Data 5
SNP	Chromosome:SNP position hg19	CpG	CpG position hg19	Ensembl Gene ID	Gene Symbol	P-value-causalCIT	P-value-ReverseCausalCIT	CIT category
rs222857	Chr17:7164563	cg25555460	7199204	ENSG00000175826	CTDNEP1	1.32584e-08	0.824118	SME
rs222857	Chr17:7164563	cg06891043	7186718	ENSG00000175826	CTDNEP1	1.40588e-08	0.801556	SME
rs1868158	Chr16:68398924	cg10061770	68366844	ENSG00000132600	PRMT7	1.3118e-07	0.180151	SME
rs4932373	Chr15:91429287	cg26899598	91429088	ENSG00000182511	FES	2.89631e-07	0.206431	SME
rs12446550	Chr16:28543381	cg04270652	28608894	ENSG00000178952	TUFM	7.93651e-07	0.0776354	SME
rs222857	Chr17:7164563	cg19466160	7117160	ENSG00000175826	CTDNEP1	9.29342e-07	0.65293	SME
rs222857	Chr17:7164563	cg07716032	7122846	ENSG00000175826	CTDNEP1	1.04157e-06	0.658748	SME
rs4932373	Chr15:91429287	cg25647583	91427184	ENSG00000182511	FES	1.16364e-06	0.251252	SME
rs12446550	Chr16:28543381	cg07866632	28584802	ENSG00000178952	TUFM	1.30817e-06	0.179504	SME
rs10495563	Chr2:9662210	cg07078329	9697298	ENSG00000151694	ADAM17	1.70878e-06	0.654984	SME
rs222857	Chr17:7164563	cg04106389	7117241	ENSG00000175826	CTDNEP1	1.77375e-06	0.367026	SME
rs222857	Chr17:7164563	cg01697794	7117125	ENSG00000175826	CTDNEP1	3.77552e-06	0.431007	SME
rs4932373	Chr15:91429287	cg20992439	91429916	ENSG00000182511	FES	4.11359e-06	0.327873	SME
rs10495563	Chr2:9662210	cg14853772	9613781	ENSG00000151694	ADAM17	4.14848e-06	0.86768	SME
rs12446550	Chr16:28543381	cg27347003	28915665	ENSG00000178952	TUFM	4.18732e-06	0.367943	SME
rs12446550	Chr16:28543381	cg00240767	28564522	ENSG00000178952	TUFM	5.07391e-06	0.353592	SME
rs222857	Chr17:7164563	cg03670302	7190898	ENSG00000175826	CTDNEP1	6.71403e-06	0.45122	SME
rs222857	Chr17:7164563	cg07408989	7116792	ENSG00000175826	CTDNEP1	6.82598e-06	0.724154	SME
rs10495563	Chr2:9662210	cg09761705	9547535	ENSG00000151694	ADAM17	6.9284e-06	0.954325	SME
rs12446550	Chr16:28543381	cg26663590	28959310	ENSG00000178952	TUFM	8.81545e-06	0.155594	SME
rs222857	Chr17:7164563	cg05490983	7164286	ENSG00000175826	CTDNEP1	1.60244e-05	0.382801	SME
rs1868158	Chr16:68398924	cg02226672	68398533	ENSG00000132600	PRMT7	2.00924e-05	0.21272	SME
rs3918226	Chr7:150690176	cg25337691	150717629	ENSG00000164889	SLC4A2	2.18543e-05	0.821432	SME
rs222857	Chr17:7164563	cg13768953	7114967	ENSG00000175826	CTDNEP1	2.20502e-05	0.688963	SME
rs4932373	Chr15:91429287	cg06330618	91428456	ENSG00000182511	FES	3.1178e-05	0.156219	SME
rs4932373	Chr15:91429287	cg13644811	90771714	ENSG00000182511	FES	3.38759e-05	0.293882	SME
rs12104672	Chr2:109151173	cg01745370	109065127	ENSG00000153201	RANBP2	3.51744e-05	0.615018	SME
rs12446550	Chr16:28543381	cg06726893	28870846	ENSG00000178952	TUFM	3.61694e-05	0.317697	SME
rs2292626	Chr10:124186714	cg25542438	124214250	ENSG00000166033	HTRA1	3.99578e-05	0.780206	SME
rs12446550	Chr16:28543381	cg07884168	28874307	ENSG00000178952	TUFM	5.62711e-05	0.311548	SME
rs2280235	Chr2:191843830	cg08946713	191844998	ENSG00000115419	GLS	6.36597e-05	0.55379	SME
rs2292626	Chr10:124186714	cg24296920	124214120	ENSG00000107679	PLEKHA1	6.44964e-05	0.0267133	Unclassified
rs222857	Chr17:7164563	cg27656973	7194161	ENSG00000175826	CTDNEP1	7.02225e-05	0.342042	SME
rs12446550	Chr16:28543381	cg16576597	28551801	ENSG00000178952	TUFM	0.000109575	0.00614024	Unclassified
rs12446550	Chr16:28543381	cg04770705	28509428	ENSG00000178952	TUFM	0.000112307	0.0125914	Unclassified
rs222857	Chr17:7164563	cg03613822	7115140	ENSG00000175826	CTDNEP1	0.000114449	0.828289	SME
rs708122	Chr1:228216997	cg25874119	228633904	ENSG00000154342	WNT3A	0.000122248	0.0233596	Unclassified
rs71486610	Chr10:124134803	cg24296920	124214120	ENSG00000107679	PLEKHA1	0.000124696	0.00424899	Unclassified
rs71486610	Chr10:124134803	cg25542438	124214250	ENSG00000166033	HTRA1	0.000160527	0.948756	SME
rs2755253	Chr1:67470843	cg16001150	67604092	ENSG00000198160	MIER1	0.000216099	0.0368131	Unclassified
rs222857	Chr17:7164563	cg15802396	7108305	ENSG00000175826	CTDNEP1	0.000242553	0.551956	SME
rs708122	Chr1:228216997	cg00655913	228633920	ENSG00000154342	WNT3A	0.000276679	0.0334449	Unclassified
rs3918226	Chr7:150690176	cg12889538	151330217	ENSG00000164889	SLC4A2	0.00031011	0.545636	SME
rs1868158	Chr16:68398924	cg05392527	68394825	ENSG00000132600	PRMT7	0.000384609	0.133912	SME
rs222857	Chr17:7164563	cg17265693	7166490	ENSG00000175826	CTDNEP1	0.00038785	0.51151	SME
rs3933326	Chr9:123633948	cg14076923	124081083	ENSG00000095261	PSMD5	0.000437813	0.0194736	Unclassified
rs222857	Chr17:7164563	cg13729891	7108468	ENSG00000175826	CTDNEP1	0.000515612	0.363617	SME
rs12446550	Chr16:28543381	cg12743398	28609531	ENSG00000178952	TUFM	0.000547424	0.279608	SME
rs3918226	Chr7:150690176	cg20972917	151330066	ENSG00000164889	SLC4A2	0.000647192	0.328924	SME
rs12446550	Chr16:28543381	cg26489497	28512017	ENSG00000178952	TUFM	0.00101751	0.156733	SME
rs12446550	Chr16:28543381	cg03718627	28329610	ENSG00000197165	SULT1A2	0.00105224	0.926401	SME
rs3918226	Chr7:150690176	cg20716058	151330230	ENSG00000164889	SLC4A2	0.00105368	0.534004	SME
rs12446550	Chr16:28543381	cg06723057	28549923	ENSG00000178952	TUFM	0.00110427	0.0829709	SME
rs4932373	Chr15:91429287	cg05180856	91428056	ENSG00000182511	FES	0.00169285	0.0776788	SME
rs71486610	Chr10:124134803	cg02556345	124181965	ENSG00000107679	PLEKHA1	0.00180938	0.000407541	Unclassified
rs2292626	Chr10:124186714	cg02556345	124181965	ENSG00000107679	PLEKHA1	0.00233699	0.00464942	Unclassified
rs4932373	Chr15:91429287	cg07718650	91434288	ENSG00000182511	FES	0.00347402	0.125044	SME
rs2280235	Chr2:191843830	cg00137918	191850909	ENSG00000115419	GLS	0.00401061	0.688028	SME
rs2292626	Chr10:124186714	cg25542438	124214250	ENSG00000138152	BTBD16	0.0041862	0.868846	SME
rs222857	Chr17:7164563	cg16009970	7198721	ENSG00000175826	CTDNEP1	0.00497301	0.759702	SME
rs4932373	Chr15:91429287	cg26405020	91427363	ENSG00000182511	FES	0.00562012	0.215704	SME
rs12446550	Chr16:28543381	cg12743398	28609531	ENSG00000197165	SULT1A2	0.00572414	0.998646	SME
rs3918226	Chr7:150690176	cg01108370	151330008	ENSG00000164889	SLC4A2	0.00594422	0.684187	SME
rs3918226	Chr7:150690176	cg00571021	150707313	ENSG00000164889	SLC4A2	0.00675665	0.449978	SME
rs3933326	Chr9:123633948	cg14255062	123606675	ENSG00000095261	PSMD5	0.00767034	0.532826	SME
rs3918226	Chr7:150690176	cg24032393	150706355	ENSG00000164889	SLC4A2	0.00852579	0.650561	SME
rs222857	Chr17:7164563	cg16564940	7117310	ENSG00000175826	CTDNEP1	0.0100015	0.782251	SME
rs3918226	Chr7:150690176	cg21104546	150110071	ENSG00000164889	SLC4A2	0.0102926	0.544695	SME
rs2274224	Chr10:96039597	cg08394070	96087958	ENSG00000268894	PLCE1-AS1	0.0104336	0.469552	SME
rs12446550	Chr16:28543381	cg03718627	28329610	ENSG00000178952	TUFM	0.0110207	0.332625	SME
rs3933326	Chr9:123633948	cg00045753	123630545	ENSG00000095261	PSMD5	0.0121435	0.1526	SME
rs71486610	Chr10:124134803	cg06474225	124228770	ENSG00000107679	PLEKHA1	0.0121582	0.00764194	Unclassified
rs708122	Chr1:228216997	cg12623852	228075452	ENSG00000154342	WNT3A	0.0130617	0.1294	SME
rs708122	Chr1:228216997	cg10962762	228075749	ENSG00000154342	WNT3A	0.0146818	0.23457	SME
rs1868158	Chr16:68398924	cg03983715	68378420	ENSG00000132600	PRMT7	0.0146881	0.0959177	SME
rs4932373	Chr15:91429287	cg18661868	91427965	ENSG00000182511	FES	0.0166767	0.413961	SME
rs12446550	Chr16:28543381	cg05966235	28915196	ENSG00000178952	TUFM	0.0168013	0.242336	SME
rs708122	Chr1:228216997	cg02991924	228193237	ENSG00000154342	WNT3A	0.0180505	0.227306	SME
rs1868158	Chr16:68398924	cg10422047	68401557	ENSG00000132600	PRMT7	0.0185177	0.303088	SME
rs3918226	Chr7:150690176	cg03295107	151236292	ENSG00000164889	SLC4A2	0.020543	0.340601	SME
rs3918226	Chr7:150690176	cg19502841	150763816	ENSG00000164889	SLC4A2	0.0210059	0.865986	SME
rs12446550	Chr16:28543381	cg26663590	28959310	ENSG00000197165	SULT1A2	0.0217011	0.929526	SME
rs1868158	Chr16:68398924	cg05110241	68378359	ENSG00000132600	PRMT7	0.0225206	0.159785	SME
rs2292626	Chr10:124186714	cg19863426	124138853	ENSG00000107679	PLEKHA1	0.0250433	0.251466	SME
rs3918226	Chr7:150690176	cg10902667	151423739	ENSG00000164889	SLC4A2	0.0251838	0.513114	SME
rs3918226	Chr7:150690176	cg00852675	150105086	ENSG00000164889	SLC4A2	0.0253966	0.169416	SME
rs77553582	Chr7:35299657	cg00598758	35291644	ENSG00000164532	TBX20	0.0254677	0.616272	SME
rs12446550	Chr16:28543381	cg26489497	28512017	ENSG00000197165	SULT1A2	0.0261909	0.928199	SME
rs2292626	Chr10:124186714	cg09191750	124222331	ENSG00000107679	PLEKHA1	0.0306507	0.28451	SME
rs12446550	Chr16:28543381	cg01378222	28622494	ENSG00000178952	TUFM	0.034131	0.109112	SME
rs708122	Chr1:228216997	cg10909939	228075683	ENSG00000154342	WNT3A	0.0341825	0.201806	SME
rs708122	Chr1:228216997	cg13092405	228075423	ENSG00000154342	WNT3A	0.036198	0.254962	SME
rs10495563	Chr2:9662210	cg12347123	9686808	ENSG00000151694	ADAM17	0.0367495	0.764818	SME
rs12446550	Chr16:28543381	cg01378222	28622494	ENSG00000197165	SULT1A2	0.0376179	0.415913	SME
rs2292626	Chr10:124186714	cg06474225	124228770	ENSG00000107679	PLEKHA1	0.0446588	0.0138159	Unclassified
rs708122	Chr1:228216997	cg26841013	228248013	ENSG00000154342	WNT3A	0.0458889	0.11455	SME
rs1868158	Chr16:68398924	cg09835421	68378352	ENSG00000132600	PRMT7	0.0569742	0.200964	Independent
rs3933326	Chr9:123633948	cg21717724	123604514	ENSG00000095261	PSMD5	0.062322	7.06487e-06	SEM
rs3918226	Chr7:150690176	cg18334211	151328924	ENSG00000164889	SLC4A2	0.0646417	0.788939	Independent
rs708122	Chr1:228216997	cg02826237	228633517	ENSG00000154342	WNT3A	0.0704199	0.280107	Independent
rs71486610	Chr10:124134803	cg06474225	124228770	ENSG00000166033	HTRA1	0.0707814	0.195073	Independent
rs71486610	Chr10:124134803	cg19863426	124138853	ENSG00000107679	PLEKHA1	0.0753897	0.334309	Independent
rs4932373	Chr15:91429287	cg08724371	91442212	ENSG00000182511	FES	0.08052	0.216715	Independent
rs77553582	Chr7:35299657	cg16362592	35289568	ENSG00000164532	TBX20	0.0853213	0.384723	Independent
rs809871	Chr6:26256526	cg03517284	25882590	ENSG00000168298	H1-4	0.0966685	0.590207	Independent
rs4932373	Chr15:91429287	cg09484019	90744132	ENSG00000182511	FES	0.10466	0.261104	Independent
rs2292626	Chr10:124186714	cg06474225	124228770	ENSG00000166033	HTRA1	0.109256	0.185902	Independent
rs3918226	Chr7:150690176	cg23160428	150732834	ENSG00000164889	SLC4A2	0.111285	0.358894	Independent
rs708122	Chr1:228216997	cg21934230	228202608	ENSG00000154342	WNT3A	0.119629	0.287342	Independent
rs4932373	Chr15:91429287	cg09397246	91427361	ENSG00000182511	FES	0.124596	0.435543	Independent
rs2292626	Chr10:124186714	cg09191750	124222331	ENSG00000166033	HTRA1	0.132497	0.629504	Independent
rs708122	Chr1:228216997	cg22699044	228633460	ENSG00000154342	WNT3A	0.135687	0.370472	Independent
rs12446550	Chr16:28543381	cg16576597	28551801	ENSG00000197165	SULT1A2	0.144073	0.933839	Independent
rs10495563	Chr2:9662210	cg23886495	9695866	ENSG00000151694	ADAM17	0.153946	0.904152	Independent
rs12446550	Chr16:28543381	cg07884168	28874307	ENSG00000197165	SULT1A2	0.160145	0.506977	Independent
rs809871	Chr6:26256526	cg26174326	26016674	ENSG00000168298	H1-4	0.160475	0.864003	Independent
rs12446550	Chr16:28543381	cg06723057	28549923	ENSG00000197165	SULT1A2	0.163741	0.984794	Independent
rs708122	Chr1:228216997	cg06512918	228350199	ENSG00000154342	WNT3A	0.177255	0.476833	Independent
rs10147938	Chr14:31885951	cg21113592	31858067	ENSG00000129493	HEATR5A	0.199263	0.198333	Independent
rs10495563	Chr2:9662210	cg12057242	9603687	ENSG00000151694	ADAM17	0.200139	0.283267	Independent
rs12446550	Chr16:28543381	cg00240767	28564522	ENSG00000197165	SULT1A2	0.208306	0.939097	Independent
rs809871	Chr6:26256526	cg17866778	26233442	ENSG00000168298	H1-4	0.218719	0.99812	Independent
rs809871	Chr6:26256526	cg13344095	26233352	ENSG00000168298	H1-4	0.22998	0.938102	Independent
rs809871	Chr6:26256526	cg21627181	25754190	ENSG00000168298	H1-4	0.261177	0.791322	Independent
rs12446550	Chr16:28543381	cg05966235	28915196	ENSG00000197165	SULT1A2	0.26439	0.716314	Independent
rs809871	Chr6:26256526	cg23259375	26016732	ENSG00000168298	H1-4	0.264761	0.733435	Independent
rs12446550	Chr16:28543381	cg09754948	28834200	ENSG00000178952	TUFM	0.266433	0.42608	Independent
rs2292626	Chr10:124186714	cg25542438	124214250	ENSG00000254636	ARMS2	0.273723	0.459216	Independent
rs71486610	Chr10:124134803	cg25542438	124214250	ENSG00000107679	PLEKHA1	0.287591	0.220891	Independent
rs6930558	Chr6:141878920	cg17016145	141520754	ENSG00000259828	AL355596.1	0.290925	0.841466	Independent
rs71486610	Chr10:124134803	cg19863426	124138853	ENSG00000166033	HTRA1	0.298	0.753597	Independent
rs809871	Chr6:26256526	cg01158161	26214630	ENSG00000168298	H1-4	0.305218	0.742355	Independent
rs2292626	Chr10:124186714	cg19863426	124138853	ENSG00000166033	HTRA1	0.31768	0.51802	Independent
rs708122	Chr1:228216997	cg13864473	228194036	ENSG00000154342	WNT3A	0.317883	0.469961	Independent
rs809871	Chr6:26256526	cg03264133	25882463	ENSG00000168298	H1-4	0.327403	0.477772	Independent
rs809871	Chr6:26256526	cg12310025	25882481	ENSG00000168298	H1-4	0.328485	0.438289	Independent
rs12446550	Chr16:28543381	cg27347003	28915665	ENSG00000197165	SULT1A2	0.340058	0.429798	Independent
rs12623454	Chr2:121326297	cg07218647	121338498	ENSG00000236878	MTATP6P26	0.343568	0.685335	Independent
rs2292626	Chr10:124186714	cg25542438	124214250	ENSG00000107679	PLEKHA1	0.346502	0.832081	Independent
rs708122	Chr1:228216997	cg26921638	228193587	ENSG00000154342	WNT3A	0.347902	0.545739	Independent
rs6930558	Chr6:141878920	cg16797473	142277658	ENSG00000259828	AL355596.1	0.349767	0.940762	Independent
rs2292626	Chr10:124186714	cg09191750	124222331	ENSG00000138152	BTBD16	0.364252	0.681756	Independent
rs2292626	Chr10:124186714	cg24296920	124214120	ENSG00000166033	HTRA1	0.371988	0.371988	Independent
rs10147938	Chr14:31885951	cg01358620	31858202	ENSG00000129493	HEATR5A	0.383871	2.94312e-08	SEM
rs10147938	Chr14:31885951	cg07570069	31859515	ENSG00000129493	HEATR5A	0.384566	0.384566	Independent
rs2292626	Chr10:124186714	cg19863426	124138853	ENSG00000138152	BTBD16	0.389186	0.625741	Independent
rs809871	Chr6:26256526	cg00200164	26028781	ENSG00000168298	H1-4	0.396545	0.612036	Independent
rs10872678	Chr6:152039964	cg22157087	152012887	ENSG00000213089	PDCL3P5	0.414048	0.583008	Independent
rs809871	Chr6:26256526	cg20765441	25931659	ENSG00000168298	H1-4	0.424667	0.596369	Independent
rs3933326	Chr9:123633948	cg09419670	123605666	ENSG00000095261	PSMD5	0.438907	1.75128e-06	SEM
rs708122	Chr1:228216997	cg20976159	228193529	ENSG00000154342	WNT3A	0.443708	0.569578	Independent
rs71486610	Chr10:124134803	cg07250222	123358317	ENSG00000166033	HTRA1	0.460154	0.997077	Independent
rs708122	Chr1:228216997	cg03669282	228566718	ENSG00000154342	WNT3A	0.46289	0.615426	Independent
rs708122	Chr1:228216997	cg19911850	228199892	ENSG00000154342	WNT3A	0.468859	0.468859	Independent
rs809871	Chr6:26256526	cg15691649	25882328	ENSG00000168298	H1-4	0.48685	0.48685	Independent
rs71486610	Chr10:124134803	cg24296920	124214120	ENSG00000166033	HTRA1	0.494131	0.494131	Independent
rs12446550	Chr16:28543381	cg06726893	28870846	ENSG00000197165	SULT1A2	0.506545	0.826563	Independent
rs6930558	Chr6:141878920	cg16322478	142698737	ENSG00000259828	AL355596.1	0.511099	0.59987	Independent
rs6930558	Chr6:141878920	cg10877315	141335831	ENSG00000259828	AL355596.1	0.549259	0.657779	Independent
rs809871	Chr6:26256526	cg06035815	26189597	ENSG00000168298	H1-4	0.584825	0.615993	Independent
rs809871	Chr6:26256526	cg11798814	26128103	ENSG00000168298	H1-4	0.588762	0.490181	Independent
rs144126567	Chr1:161510516	cg23691642	161494097	ENSG00000225217	HSPA7	0.62385	0.639521	Independent
rs809871	Chr6:26256526	cg05959834	26108372	ENSG00000168298	H1-4	0.676643	0.74948	Independent
rs71486610	Chr10:124134803	cg07250222	123358317	ENSG00000107679	PLEKHA1	0.677966	0.677966	Independent
rs809871	Chr6:26256526	cg13736514	26305472	ENSG00000168298	H1-4	0.681027	0.588812	Independent
rs144126567	Chr1:161510516	cg10431340	161279108	ENSG00000225217	HSPA7	0.685477	0.606902	Independent
rs708122	Chr1:228216997	cg09369927	228193585	ENSG00000154342	WNT3A	0.696196	0.696196	Independent
rs2292626	Chr10:124186714	cg09191750	124222331	ENSG00000254636	ARMS2	0.702001	0.702001	Independent
rs10147938	Chr14:31885951	cg01743658	31859505	ENSG00000129493	HEATR5A	0.70444	0.700049	Independent
rs809871	Chr6:26256526	cg00631329	26305371	ENSG00000168298	H1-4	0.724433	0.718986	Independent
rs809871	Chr6:26256526	cg10704923	26108404	ENSG00000168298	H1-4	0.746439	0.746439	Independent
rs2292626	Chr10:124186714	cg06474225	124228770	ENSG00000138152	BTBD16	0.749695	0.749695	Independent
rs6930558	Chr6:141878920	cg23833425	142476640	ENSG00000259828	AL355596.1	0.750153	0.630552	Independent
rs2292626	Chr10:124186714	cg02556345	124181965	ENSG00000166033	HTRA1	0.757565	0.757565	Independent
rs78378222	Chr17:7571752	cg12685753	6735539	ENSG00000252363	RNU7-43P	0.758153	0.758153	Independent
rs12446550	Chr16:28543381	cg09754948	28834200	ENSG00000197165	SULT1A2	0.763713	0.986392	Independent
rs55836809	Chr13:28502874	cg06106103	28493012	ENSG00000122025	FLT3	0.764407	0.685658	Independent
rs2292626	Chr10:124186714	cg24296920	124214120	ENSG00000138152	BTBD16	0.773757	0.680421	Independent
rs12446550	Chr16:28543381	cg04770705	28509428	ENSG00000197165	SULT1A2	0.773929	0.654429	Independent
rs6930558	Chr6:141878920	cg17247190	141883437	ENSG00000259828	AL355596.1	0.780308	0.616461	Independent
rs3933326	Chr9:123633948	cg03808351	123631620	ENSG00000095261	PSMD5	0.840668	1.39068e-05	SEM
rs2280235	Chr2:191843830	cg10241462	191746790	ENSG00000115419	GLS	0.842414	0.842414	Independent
rs55836809	Chr13:28502874	cg18064631	28496413	ENSG00000122025	FLT3	0.850043	0.658967	Independent
rs809871	Chr6:26256526	cg19801560	26247253	ENSG00000168298	H1-4	0.854329	0.986925	Independent
rs809871	Chr6:26256526	cg03969906	26021768	ENSG00000168298	H1-4	0.869478	0.969813	Independent
rs12446550	Chr16:28543381	cg04270652	28608894	ENSG00000197165	SULT1A2	0.879308	0.744925	Independent
rs12446550	Chr16:28543381	cg07866632	28584802	ENSG00000197165	SULT1A2	0.892392	0.683169	Independent
rs71486610	Chr10:124134803	cg02556345	124181965	ENSG00000166033	HTRA1	0.915584	0.915584	Independent
rs809871	Chr6:26256526	cg09382618	26108235	ENSG00000168298	H1-4	0.926535	0.926535	Independent
rs2292626	Chr10:124186714	cg02556345	124181965	ENSG00000138152	BTBD16	0.932503	0.754703	Independent
rs809871	Chr6:26256526	cg02841227	26021843	ENSG00000168298	H1-4	0.958699	0.958699	Independent
rs222857	Chr17:7164563	cg14310975	7383075	ENSG00000175826	CTDNEP1	0.974485	0.727083	Independent
rs2292626	Chr10:124186714	cg06474225	124228770	ENSG00000254636	ARMS2	0.977032	0.661031	Independent
rs809871	Chr6:26256526	cg24034578	26108406	ENSG00000168298	H1-4	0.982266	0.982266	Independent
rs2292626	Chr10:124186714	cg19863426	124138853	ENSG00000254636	ARMS2	0.992887	0.992887	Independent
rs2292626	Chr10:124186714	cg02556345	124181965	ENSG00000254636	ARMS2	1	0.885575	Independent
rs2292626	Chr10:124186714	cg24296920	124214120	ENSG00000254636	ARMS2	1	0.954488	Independent

## Sheet: Supplementary Data 6
Chromosome	SNP	SNP position hg19	mQTL CpG ID	CpG position hg19	eQTL Gene Ensembl ID	Gene Symbol	r2 for mQTL (exposure)	r2 for eQTL (outcome)	Steiger P-value	FDR P-value	Correct causal direction
13	rs55836809	28502874	cg06106103	28493012	ENSG00000122025	FLT3	0.73983	0.135324	1.65e-11	3.3033e-11	TRUE
10	rs2292626	124186714	cg19863426	124138853	ENSG00000107679	PLEKHA1	0.0399573	0.32583	0.000937051	0.0121904	FALSE
10	rs2292626	124186714	cg09191750	124222331	ENSG00000107679	PLEKHA1	0.0411389	0.32583	0.00101587	0.0121904	FALSE
10	rs2292626	124186714	cg06474225	124228770	ENSG00000107679	PLEKHA1	0.0550482	0.32583	0.00237848	0.0190278	FALSE
10	rs2292626	124186714	cg25542438	124214250	ENSG00000107679	PLEKHA1	0.0667479	0.32583	0.00435867	0.0246732	FALSE
10	rs2292626	124186714	cg02556345	124181965	ENSG00000107679	PLEKHA1	0.070222	0.32583	0.00514024	0.0246732	FALSE
1	rs708122	228216997	cg09369927	228193585	ENSG00000154342	WNT3A	0.454035	0.188764	0.00897208	0.137747	TRUE
16	rs12446550	28543381	cg04270652	28608894	ENSG00000178952	TUFM	0.0365658	0.246367	0.00926163	0.0527021	FALSE
10	rs2292626	124186714	cg24296920	124214120	ENSG00000107679	PLEKHA1	0.0837949	0.32583	0.00928389	0.0371355	FALSE
16	rs12446550	28543381	cg12743398	28609531	ENSG00000178952	TUFM	0.0369161	0.246367	0.00945336	0.0527021	FALSE
17	rs222857	7164563	cg04106389	7117241	ENSG00000175826	CTDNEP1	0.453663	0.191747	0.0099362	0.178852	TRUE
15	rs4932373	91429287	cg09484019	90744132	ENSG00000182511	FES	0.0353386	0.238821	0.0107068	0.0880143	FALSE
16	rs12446550	28543381	cg27347003	28915665	ENSG00000178952	TUFM	0.0399971	0.246367	0.0112576	0.0527021	FALSE
6	rs809871	26256526	cg00631329	26305371	ENSG00000168298	H1-4	0.42041	0.165513	0.0115043	0.243401	TRUE
16	rs12446550	28543381	cg07866632	28584802	ENSG00000178952	TUFM	0.0406805	0.246367	0.0116872	0.0527021	FALSE
16	rs12446550	28543381	cg00240767	28564522	ENSG00000178952	TUFM	0.0411167	0.246367	0.0119671	0.0527021	FALSE
1	rs144126567	161510516	cg23691642	161494097	ENSG00000225217	HSPA7	0.0589758	0.276867	0.0124231	0.0248463	FALSE
16	rs12446550	28543381	cg04770705	28509428	ENSG00000178952	TUFM	0.0421857	0.246367	0.0126725	0.0527021	FALSE
10	rs71486610	124134803	cg07250222	123358317	ENSG00000107679	PLEKHA1	0.0408699	0.242346	0.0132156	0.0494533	FALSE
10	rs71486610	124134803	cg06474225	124228770	ENSG00000107679	PLEKHA1	0.0419209	0.242346	0.0139744	0.0494533	FALSE
16	rs12446550	28543381	cg26663590	28959310	ENSG00000178952	TUFM	0.0441167	0.246367	0.0140176	0.0527021	FALSE
16	rs12446550	28543381	cg06723057	28549923	ENSG00000178952	TUFM	0.0443545	0.246367	0.0141897	0.0527021	FALSE
15	rs4932373	91429287	cg13644811	90771714	ENSG00000182511	FES	0.0409935	0.238821	0.0146691	0.0880143	FALSE
16	rs12446550	28543381	cg03718627	28329610	ENSG00000178952	TUFM	0.0452123	0.246367	0.0148225	0.0527021	FALSE
10	rs71486610	124134803	cg19863426	124138853	ENSG00000107679	PLEKHA1	0.0444568	0.242346	0.0159254	0.0494533	FALSE
10	rs71486610	124134803	cg24296920	124214120	ENSG00000107679	PLEKHA1	0.0451444	0.242346	0.0164844	0.0494533	FALSE
16	rs12446550	28543381	cg01378222	28622494	ENSG00000178952	TUFM	0.0484159	0.246367	0.0173561	0.0555397	FALSE
1	rs708122	228216997	cg02991924	228193237	ENSG00000154342	WNT3A	0.425206	0.188764	0.0200552	0.137747	TRUE
16	rs12446550	28543381	cg26489497	28512017	ENSG00000178952	TUFM	0.0517175	0.246367	0.0202619	0.0589436	FALSE
16	rs12446550	28543381	cg09754948	28834200	ENSG00000178952	TUFM	0.0545638	0.246367	0.0230202	0.0613871	FALSE
15	rs4932373	91429287	cg18661868	91427965	ENSG00000182511	FES	0.0501949	0.238821	0.0230379	0.0921518	FALSE
10	rs2292626	124186714	cg19863426	124138853	ENSG00000166033	HTRA1	0.0399573	0.219163	0.0236525	0.0752636	FALSE
2	rs12104672	109151173	cg01745370	109065127	ENSG00000153201	RANBP2	0.349087	0.12816	0.0239787	0.0239787	TRUE
10	rs2292626	124186714	cg09191750	124222331	ENSG00000166033	HTRA1	0.0411389	0.219163	0.0250879	0.0752636	FALSE
10	rs71486610	124134803	cg25542438	124214250	ENSG00000107679	PLEKHA1	0.0550568	0.242346	0.0260868	0.0626083	FALSE
2	rs10495563	9662210	cg23886495	9695866	ENSG00000151694	ADAM17	0.0428645	0.214721	0.0305965	0.0934052	FALSE
2	rs10495563	9662210	cg12057242	9603687	ENSG00000151694	ADAM17	0.043236	0.214721	0.0311351	0.0934052	FALSE
16	rs12446550	28543381	cg07884168	28874307	ENSG00000178952	TUFM	0.0626398	0.246367	0.032225	0.0793232	FALSE
10	rs71486610	124134803	cg02556345	124181965	ENSG00000107679	PLEKHA1	0.0652059	0.242346	0.0392576	0.0719143	FALSE
1	rs708122	228216997	cg03669282	228566718	ENSG00000154342	WNT3A	0.0349864	0.188764	0.0405644	0.137747	FALSE
10	rs2292626	124186714	cg06474225	124228770	ENSG00000166033	HTRA1	0.0550482	0.219163	0.0463338	0.123557	FALSE
1	rs708122	228216997	cg02826237	228633517	ENSG00000154342	WNT3A	0.038434	0.188764	0.0478537	0.137747	FALSE
6	rs809871	26256526	cg13736514	26305472	ENSG00000168298	H1-4	0.36416	0.165513	0.0478711	0.243401	TRUE
1	rs708122	228216997	cg10909939	228075683	ENSG00000154342	WNT3A	0.0392499	0.188764	0.0496821	0.137747	FALSE
10	rs71486610	124134803	cg07250222	123358317	ENSG00000166033	HTRA1	0.0408699	0.191601	0.0498538	0.0719143	FALSE
1	rs144126567	161510516	cg10431340	161279108	ENSG00000225217	HSPA7	0.0970053	0.276867	0.0513694	0.0513694	FALSE
10	rs71486610	124134803	cg06474225	124228770	ENSG00000166033	HTRA1	0.0419209	0.191601	0.0522303	0.0719143	FALSE
16	rs12446550	28543381	cg06726893	28870846	ENSG00000178952	TUFM	0.0772716	0.246367	0.054764	0.110593	FALSE
16	rs12446550	28543381	cg04270652	28608894	ENSG00000197165	SULT1A2	0.0365658	0.177787	0.0575115	0.110593	FALSE
17	rs222857	7164563	cg14310975	7383075	ENSG00000175826	CTDNEP1	0.0444264	0.191747	0.057957	0.287466	FALSE
10	rs71486610	124134803	cg19863426	124138853	ENSG00000166033	HTRA1	0.0444568	0.191601	0.0582342	0.0719143	FALSE
16	rs12446550	28543381	cg12743398	28609531	ENSG00000197165	SULT1A2	0.0369161	0.177787	0.0584419	0.110593	FALSE
10	rs71486610	124134803	cg24296920	124214120	ENSG00000166033	HTRA1	0.0451444	0.191601	0.0599286	0.0719143	FALSE
1	rs708122	228216997	cg12623852	228075452	ENSG00000154342	WNT3A	0.0446613	0.188764	0.0628323	0.137747	FALSE
1	rs708122	228216997	cg10962762	228075749	ENSG00000154342	WNT3A	0.0446723	0.188764	0.0628608	0.137747	FALSE
14	rs10147938	31885951	cg21113592	31858067	ENSG00000129493	HEATR5A	0.0377447	0.175721	0.0637802	0.255121	FALSE
16	rs12446550	28543381	cg27347003	28915665	ENSG00000197165	SULT1A2	0.0399971	0.177787	0.066987	0.110593	FALSE
1	rs708122	228216997	cg13092405	228075423	ENSG00000154342	WNT3A	0.0464413	0.188764	0.067554	0.137747	FALSE
15	rs4932373	91429287	cg09397246	91427361	ENSG00000182511	FES	0.0790733	0.238821	0.068789	0.165259	FALSE
15	rs4932373	91429287	cg08724371	91442212	ENSG00000182511	FES	0.0791049	0.238821	0.068858	0.165259	FALSE
1	rs708122	228216997	cg06512918	228350199	ENSG00000154342	WNT3A	0.0469256	0.188764	0.0688733	0.137747	FALSE
16	rs12446550	28543381	cg07866632	28584802	ENSG00000197165	SULT1A2	0.0406805	0.177787	0.0689706	0.110593	FALSE
16	rs12446550	28543381	cg00240767	28564522	ENSG00000197165	SULT1A2	0.0411167	0.177787	0.0702533	0.110593	FALSE
10	rs2292626	124186714	cg25542438	124214250	ENSG00000166033	HTRA1	0.0667479	0.219163	0.0710875	0.17061	FALSE
17	rs222857	7164563	cg03670302	7190898	ENSG00000175826	CTDNEP1	0.0497	0.191747	0.0716419	0.287466	FALSE
6	rs809871	26256526	cg05959834	26108372	ENSG00000168298	H1-4	0.0349234	0.165513	0.0718335	0.243401	FALSE
16	rs12446550	28543381	cg04770705	28509428	ENSG00000197165	SULT1A2	0.0421857	0.177787	0.0734535	0.110593	FALSE
6	rs809871	26256526	cg21627181	25754190	ENSG00000168298	H1-4	0.0358035	0.165513	0.0747202	0.243401	FALSE
16	rs12446550	28543381	cg05966235	28915196	ENSG00000178952	TUFM	0.08795	0.246367	0.076646	0.110593	FALSE
6	rs809871	26256526	cg10704923	26108404	ENSG00000168298	H1-4	0.0366246	0.165513	0.077467	0.243401	FALSE
2	rs10495563	9662210	cg14853772	9613781	ENSG00000151694	ADAM17	0.0669324	0.214721	0.0789328	0.157866	FALSE
16	rs12446550	28543381	cg26663590	28959310	ENSG00000197165	SULT1A2	0.0441167	0.177787	0.079435	0.110593	FALSE
10	rs2292626	124186714	cg02556345	124181965	ENSG00000166033	HTRA1	0.070222	0.219163	0.0797629	0.174028	FALSE
16	rs12446550	28543381	cg06723057	28549923	ENSG00000197165	SULT1A2	0.0443545	0.177787	0.0801898	0.110593	FALSE
16	rs12446550	28543381	cg03718627	28329610	ENSG00000197165	SULT1A2	0.0452123	0.177787	0.082945	0.110593	FALSE
17	rs222857	7164563	cg06891043	7186718	ENSG00000175826	CTDNEP1	0.0541907	0.191747	0.0846543	0.287466	FALSE
6	rs809871	26256526	cg11798814	26128103	ENSG00000168298	H1-4	0.0388365	0.165513	0.0851265	0.243401	FALSE
10	rs71486610	124134803	cg25542438	124214250	ENSG00000166033	HTRA1	0.0550568	0.191601	0.0875944	0.0955575	FALSE
6	rs809871	26256526	cg19801560	26247253	ENSG00000168298	H1-4	0.0397048	0.165513	0.0882367	0.243401	FALSE
17	rs222857	7164563	cg27656973	7194161	ENSG00000175826	CTDNEP1	0.0555358	0.191747	0.0887995	0.287466	FALSE
1	rs2755253	67470843	cg16001150	67604092	ENSG00000198160	MIER1	0.0542622	0.189603	0.0890185	0.0890185	FALSE
6	rs809871	26256526	cg03969906	26021768	ENSG00000168298	H1-4	0.039985	0.165513	0.0892531	0.243401	FALSE
1	rs708122	228216997	cg21934230	228202608	ENSG00000154342	WNT3A	0.0547381	0.188764	0.0922262	0.154401	FALSE
16	rs12446550	28543381	cg01378222	28622494	ENSG00000197165	SULT1A2	0.0484159	0.177787	0.0936921	0.119926	FALSE
1	rs708122	228216997	cg26841013	228248013	ENSG00000154342	WNT3A	0.0553908	0.188764	0.0943562	0.154401	FALSE
17	rs222857	7164563	cg16009970	7198721	ENSG00000175826	CTDNEP1	0.0577338	0.191747	0.0958221	0.287466	FALSE
7	rs3918226	150690176	cg21104546	150110071	ENSG00000164889	SLC4A2	0.0402092	0.160827	0.100256	0.232547	FALSE
7	rs3918226	150690176	cg03295107	151236292	ENSG00000164889	SLC4A2	0.0410339	0.160827	0.103568	0.232547	FALSE
10	rs2292626	124186714	cg19863426	124138853	ENSG00000254636	ARMS2	0.0399573	0.158892	0.103714	0.200528	FALSE
7	rs3918226	150690176	cg00852675	150105086	ENSG00000164889	SLC4A2	0.041214	0.160827	0.104298	0.232547	FALSE
16	rs12446550	28543381	cg26489497	28512017	ENSG00000197165	SULT1A2	0.0517175	0.177787	0.105528	0.129881	FALSE
7	rs3918226	150690176	cg10902667	151423739	ENSG00000164889	SLC4A2	0.0417067	0.160827	0.10631	0.232547	FALSE
7	rs3918226	150690176	cg00571021	150707313	ENSG00000164889	SLC4A2	0.0422602	0.160827	0.108594	0.232547	FALSE
10	rs2292626	124186714	cg09191750	124222331	ENSG00000254636	ARMS2	0.0411389	0.158892	0.108619	0.200528	FALSE
16	rs1868158	68398924	cg10061770	68366844	ENSG00000132600	PRMT7	0.0440883	0.163449	0.109763	0.300509	FALSE
9	rs3933326	123633948	cg14076923	124081083	ENSG00000095261	PSMD5	0.0493119	0.17202	0.109943	0.260004	FALSE
6	rs809871	26256526	cg20765441	25931659	ENSG00000168298	H1-4	0.045671	0.165513	0.111195	0.243401	FALSE
1	rs708122	228216997	cg22699044	228633460	ENSG00000154342	WNT3A	0.0606173	0.188764	0.112422	0.159179	FALSE
15	rs4932373	91429287	cg20992439	91429916	ENSG00000182511	FES	0.0962404	0.238821	0.113226	0.226452	FALSE
1	rs708122	228216997	cg00655913	228633920	ENSG00000154342	WNT3A	0.0613129	0.188764	0.114963	0.159179	FALSE
16	rs12446550	28543381	cg09754948	28834200	ENSG00000197165	SULT1A2	0.0545638	0.177787	0.116355	0.137902	FALSE
6	rs809871	26256526	cg26174326	26016674	ENSG00000168298	H1-4	0.0475662	0.165513	0.119067	0.243401	FALSE
10	rs2292626	124186714	cg24296920	124214120	ENSG00000166033	HTRA1	0.0837949	0.219163	0.119858	0.20547	FALSE
10	rs71486610	124134803	cg02556345	124181965	ENSG00000166033	HTRA1	0.0652059	0.191601	0.122398	0.122398	FALSE
16	rs1868158	68398924	cg05392527	68394825	ENSG00000132600	PRMT7	0.0471885	0.163449	0.122865	0.300509	FALSE
9	rs3933326	123633948	cg00045753	123630545	ENSG00000095261	PSMD5	0.0532165	0.17202	0.125763	0.260004	FALSE
17	rs222857	7164563	cg16564940	7117310	ENSG00000175826	CTDNEP1	0.0663785	0.191747	0.12647	0.30054	FALSE
16	rs1868158	68398924	cg10422047	68401557	ENSG00000132600	PRMT7	0.0485347	0.163449	0.128789	0.300509	FALSE
6	rs809871	26256526	cg00200164	26028781	ENSG00000168298	H1-4	0.0498373	0.165513	0.128869	0.243401	FALSE
6	rs809871	26256526	cg01158161	26214630	ENSG00000168298	H1-4	0.0498838	0.165513	0.129073	0.243401	FALSE
1	rs708122	228216997	cg25874119	228633904	ENSG00000154342	WNT3A	0.0651054	0.188764	0.12938	0.166345	FALSE
9	rs3933326	123633948	cg21717724	123604514	ENSG00000095261	PSMD5	0.323326	0.17202	0.130002	0.260004	TRUE
7	rs3918226	150690176	cg25337691	150717629	ENSG00000164889	SLC4A2	0.0476876	0.160827	0.132292	0.232547	FALSE
17	rs222857	7164563	cg25555460	7199204	ENSG00000175826	CTDNEP1	0.068206	0.191747	0.133573	0.30054	FALSE
7	rs3918226	150690176	cg19502841	150763816	ENSG00000164889	SLC4A2	0.0487786	0.160827	0.137341	0.232547	FALSE
6	rs809871	26256526	cg09382618	26108235	ENSG00000168298	H1-4	0.0517811	0.165513	0.137574	0.243401	FALSE
7	rs3918226	150690176	cg24032393	150706355	ENSG00000164889	SLC4A2	0.0503621	0.160827	0.144837	0.232547	FALSE
1	rs708122	228216997	cg13864473	228194036	ENSG00000154342	WNT3A	0.0695399	0.188764	0.147453	0.176943	FALSE
7	rs3918226	150690176	cg23160428	150732834	ENSG00000164889	SLC4A2	0.0513256	0.160827	0.149495	0.232547	FALSE
15	rs4932373	91429287	cg26405020	91427363	ENSG00000182511	FES	0.10733	0.238821	0.149782	0.256768	FALSE
16	rs12446550	28543381	cg07884168	28874307	ENSG00000197165	SULT1A2	0.0626398	0.177787	0.150216	0.171676	FALSE
6	rs809871	26256526	cg23259375	26016732	ENSG00000168298	H1-4	0.0545104	0.165513	0.150289	0.246903	FALSE
6	rs6930558	141878920	cg16322478	142698737	ENSG00000259828	AL355596.1	0.0287155	0.118917	0.162144	0.41414	FALSE
17	rs222857	7164563	cg07716032	7122846	ENSG00000175826	CTDNEP1	0.0768564	0.191747	0.170165	0.340329	FALSE
10	rs2292626	124186714	cg06474225	124228770	ENSG00000254636	ARMS2	0.0550482	0.158892	0.174869	0.279791	FALSE
17	rs78378222	7571752	cg12685753	6735539	ENSG00000252363	RNU7-43P	0.0596105	0.165605	0.175249	0.175249	FALSE
6	rs809871	26256526	cg24034578	26108406	ENSG00000168298	H1-4	0.0608737	0.165513	0.182134	0.267057	FALSE
6	rs809871	26256526	cg13344095	26233352	ENSG00000168298	H1-4	0.0615654	0.165513	0.185779	0.267057	FALSE
2	rs2280235	191843830	cg00137918	191850909	ENSG00000115419	GLS	0.0461466	0.142098	0.186036	0.286055	FALSE
2	rs2280235	191843830	cg08946713	191844998	ENSG00000115419	GLS	0.0469173	0.142098	0.190703	0.286055	FALSE
6	rs6930558	141878920	cg23833425	142476640	ENSG00000259828	AL355596.1	0.0335699	0.118917	0.196175	0.41414	FALSE
2	rs10495563	9662210	cg09761705	9547535	ENSG00000151694	ADAM17	0.101841	0.214721	0.204869	0.282175	FALSE
6	rs809871	26256526	cg17866778	26233442	ENSG00000168298	H1-4	0.0654955	0.165513	0.207158	0.280273	FALSE
7	rs3918226	150690176	cg18334211	151328924	ENSG00000164889	SLC4A2	0.0622839	0.160827	0.207544	0.290562	FALSE
17	rs222857	7164563	cg01697794	7117125	ENSG00000175826	CTDNEP1	0.0866902	0.191747	0.217676	0.391817	FALSE
10	rs2292626	124186714	cg19863426	124138853	ENSG00000138152	BTBD16	0.0399573	0.124091	0.219891	0.322639	FALSE
16	rs1868158	68398924	cg03983715	68378420	ENSG00000132600	PRMT7	0.0666574	0.163449	0.222134	0.388735	FALSE
16	rs12446550	28543381	cg06726893	28870846	ENSG00000197165	SULT1A2	0.0772716	0.177787	0.22326	0.246356	FALSE
10	rs2292626	124186714	cg09191750	124222331	ENSG00000138152	BTBD16	0.0411389	0.124091	0.228536	0.322639	FALSE
2	rs10495563	9662210	cg12347123	9686808	ENSG00000151694	ADAM17	0.108143	0.214721	0.235146	0.282175	FALSE
6	rs809871	26256526	cg02841227	26021843	ENSG00000168298	H1-4	0.071545	0.165513	0.242248	0.309539	FALSE
10	rs2292626	124186714	cg25542438	124214250	ENSG00000254636	ARMS2	0.0667479	0.158892	0.242282	0.323043	FALSE
15	rs4932373	91429287	cg06330618	91428456	ENSG00000182511	FES	0.131607	0.238821	0.252559	0.365528	FALSE
16	rs12446550	28543381	cg16576597	28551801	ENSG00000178952	TUFM	0.139868	0.246367	0.261461	0.278891	FALSE
10	rs2292626	124186714	cg02556345	124181965	ENSG00000254636	ARMS2	0.070222	0.158892	0.264231	0.333765	FALSE
17	rs222857	7164563	cg15802396	7108305	ENSG00000175826	CTDNEP1	0.0953793	0.191747	0.264761	0.433246	FALSE
6	rs6930558	141878920	cg17247190	141883437	ENSG00000259828	AL355596.1	0.0428337	0.118917	0.267234	0.41414	FALSE
7	rs3918226	150690176	cg20716058	151330230	ENSG00000164889	SLC4A2	0.0721426	0.160827	0.267401	0.320681	FALSE
15	rs4932373	91429287	cg07718650	91434288	ENSG00000182511	FES	0.135929	0.238821	0.274146	0.365528	FALSE
7	rs3918226	150690176	cg12889538	151330217	ENSG00000164889	SLC4A2	0.07359	0.160827	0.276762	0.320681	FALSE
16	rs12446550	28543381	cg05966235	28915196	ENSG00000197165	SULT1A2	0.08795	0.177787	0.285679	0.294895	FALSE
7	rs3918226	150690176	cg01108370	151330008	ENSG00000164889	SLC4A2	0.0767628	0.160827	0.297775	0.320681	FALSE
17	rs222857	7164563	cg13729891	7108468	ENSG00000175826	CTDNEP1	0.102509	0.191747	0.306822	0.460233	FALSE
15	rs4932373	91429287	cg05180856	91428056	ENSG00000182511	FES	0.342997	0.238821	0.310658	0.372789	TRUE
2	rs12623454	121326297	cg07218647	121338498	ENSG00000236878	MTATP6P26	0.064697	0.139467	0.326224	0.326224	FALSE
6	rs6930558	141878920	cg16797473	142277658	ENSG00000259828	AL355596.1	0.051241	0.118917	0.337831	0.41414	FALSE
10	rs2292626	124186714	cg06474225	124228770	ENSG00000138152	BTBD16	0.0550482	0.124091	0.338855	0.406626	FALSE
17	rs222857	7164563	cg19466160	7117160	ENSG00000175826	CTDNEP1	0.10811	0.191747	0.34193	0.473442	FALSE
14	rs10147938	31885951	cg01743658	31859505	ENSG00000129493	HEATR5A	0.0964347	0.175721	0.351682	0.472402	FALSE
14	rs10147938	31885951	cg01358620	31858202	ENSG00000129493	HEATR5A	0.0968174	0.175721	0.354302	0.472402	FALSE
10	rs2292626	124186714	cg24296920	124214120	ENSG00000254636	ARMS2	0.0837949	0.158892	0.357701	0.408801	FALSE
7	rs3918226	150690176	cg20972917	151330066	ENSG00000164889	SLC4A2	0.0863428	0.160827	0.365089	0.365089	FALSE
6	rs10872678	152039964	cg22157087	152012887	ENSG00000213089	PDCL3P5	0.204007	0.127697	0.402149	0.402149	TRUE
6	rs6930558	141878920	cg17016145	141520754	ENSG00000259828	AL355596.1	0.0596839	0.118917	0.413581	0.41414	FALSE
6	rs6930558	141878920	cg10877315	141335831	ENSG00000259828	AL355596.1	0.0597445	0.118917	0.41414	0.41414	FALSE
10	rs2292626	124186714	cg25542438	124214250	ENSG00000138152	BTBD16	0.0667479	0.124091	0.441888	0.482059	FALSE
10	rs2292626	124186714	cg02556345	124181965	ENSG00000138152	BTBD16	0.070222	0.124091	0.473896	0.4945	FALSE
1	rs708122	228216997	cg20976159	228193529	ENSG00000154342	WNT3A	0.125798	0.188764	0.482874	0.543233	FALSE
17	rs222857	7164563	cg05490983	7164286	ENSG00000175826	CTDNEP1	0.129575	0.191747	0.491408	0.63181	FALSE
6	rs809871	26256526	cg06035815	26189597	ENSG00000168298	H1-4	0.107534	0.165513	0.498251	0.603146	FALSE
9	rs3933326	123633948	cg03808351	123631620	ENSG00000095261	PSMD5	0.115175	0.17202	0.514179	0.634148	FALSE
17	rs222857	7164563	cg17265693	7166490	ENSG00000175826	CTDNEP1	0.135859	0.191747	0.539008	0.646809	FALSE
10	rs2274224	96039597	cg08394070	96087958	ENSG00000268894	PLCE1-AS1	0.172005	0.228765	0.555656	0.555656	FALSE
6	rs809871	26256526	cg15691649	25882328	ENSG00000168298	H1-4	0.115115	0.165513	0.560284	0.644326	FALSE
2	rs10495563	9662210	cg07078329	9697298	ENSG00000151694	ADAM17	0.161835	0.214721	0.576854	0.576854	FALSE
14	rs10147938	31885951	cg07570069	31859515	ENSG00000129493	HEATR5A	0.127337	0.175721	0.585929	0.585929	FALSE
9	rs3933326	123633948	cg14255062	123606675	ENSG00000095261	PSMD5	0.125938	0.17202	0.601955	0.634148	FALSE
16	rs1868158	68398924	cg09835421	68378352	ENSG00000132600	PRMT7	0.118258	0.163449	0.602232	0.808751	FALSE
10	rs2292626	124186714	cg24296920	124214120	ENSG00000138152	BTBD16	0.0837949	0.124091	0.603438	0.603438	FALSE
9	rs3933326	123633948	cg09419670	123605666	ENSG00000095261	PSMD5	0.217559	0.17202	0.634148	0.634148	TRUE
2	rs2280235	191843830	cg10241462	191746790	ENSG00000115419	GLS	0.103652	0.142098	0.641958	0.641958	FALSE
1	rs708122	228216997	cg19911850	228199892	ENSG00000154342	WNT3A	0.14656	0.188764	0.64552	0.683491	FALSE
16	rs12446550	28543381	cg16576597	28551801	ENSG00000197165	SULT1A2	0.139868	0.177787	0.674408	0.674408	FALSE
16	rs1868158	68398924	cg02226672	68398533	ENSG00000132600	PRMT7	0.20053	0.163449	0.693215	0.808751	TRUE
17	rs222857	7164563	cg13768953	7114967	ENSG00000175826	CTDNEP1	0.155219	0.191747	0.693612	0.780314	FALSE
15	rs4932373	91429287	cg25647583	91427184	ENSG00000182511	FES	0.276786	0.238821	0.708534	0.772946	TRUE
6	rs809871	26256526	cg03264133	25882463	ENSG00000168298	H1-4	0.137734	0.165513	0.754948	0.806883	FALSE
6	rs809871	26256526	cg03517284	25882590	ENSG00000168298	H1-4	0.192665	0.165513	0.771801	0.806883	TRUE
15	rs4932373	91429287	cg26899598	91429088	ENSG00000182511	FES	0.266968	0.238821	0.781073	0.781073	TRUE
17	rs222857	7164563	cg03613822	7115140	ENSG00000175826	CTDNEP1	0.207434	0.191747	0.870748	0.921969	TRUE
6	rs809871	26256526	cg12310025	25882481	ENSG00000168298	H1-4	0.151881	0.165513	0.880075	0.880075	FALSE
7	rs77553582	35299657	cg16362592	35289568	ENSG00000164532	TBX20	0.114611	0.125441	0.895164	0.934755	FALSE
13	rs55836809	28502874	cg18064631	28496413	ENSG00000122025	FLT3	0.144854	0.135324	0.912553	0.912553	TRUE
1	rs708122	228216997	cg26921638	228193587	ENSG00000154342	WNT3A	0.199196	0.188764	0.913208	0.913208	TRUE
7	rs77553582	35299657	cg00598758	35291644	ENSG00000164532	TBX20	0.118671	0.125441	0.934755	0.934755	FALSE
17	rs222857	7164563	cg07408989	7116792	ENSG00000175826	CTDNEP1	0.188946	0.191747	0.976536	0.976536	FALSE
16	rs1868158	68398924	cg05110241	68378359	ENSG00000132600	PRMT7	0.161946	0.163449	0.986833	0.986833	FALSE

## Sheet: Supplementary Data 7
Gene	Tissue specificity	Tissue expression cluster	Single cell type specificity	Single cell type expression cluster	Predicted location	Protein function (Uniprot)	Molecular function (UniProt)	Gene summary (Entrez)	Gene expression (NCBI)
FES	Tissue enhanced (bone marrow, lymphoid tissue)	Neutrophils - Inflammatory response (mainly)	Cell type enhanced (Kupffer cells, monocytes, Macrophages, Hofbauer cells, Adipocytes)	Smooth muscle cells - Unknown function (mainly)	Intracellular	Tyrosine-protein kinase that acts downstream of cell surface receptors and plays a role in the regulation of the actin cytoskeleton, microtubule assembly, cell attachment and cell spreading. Plays a role in FCER1 (high affinity immunoglobulin epsilon receptor)-mediated signaling in mast cells. Acts down-stream of the activated FCER1 receptor and the mast/stem cell growth factor receptor KIT. Play…	Kinase, Transferase, Tyrosine-protein kinase	This gene encodes the human cellular counterpart of a feline sarcoma retrovirus protein with transforming capabilities. The gene product has tyrosine-specific protein kinase activity and that activity is required for maintenance of cellular transformation. Its chromosomal location has linked it to a specific translocation event identified in patients with acute promyelocytic leukemia but it is al…	Broad expression
PLEKHA1	Low tissue specificity	Skin - Epidermis development (mainly)	Cell type enhanced (Late spermatids)	Spermatids - Spermatogenesis (mainly)	Intracellular	Binds specifically to phosphatidylinositol 3,4-diphosphate (PtdIns3,4P2), but not to other phosphoinositides. May recruit other proteins to the plasma membrane	Lipid-binding	This gene encodes a pleckstrin homology domain-containing adapter protein. The encoded protein is localized to the plasma membrane where it specifically binds phosphatidylinositol 3,4-bisphosphate. This protein may be involved in the formation of signaling complexes in the plasma membrane. Polymorphisms in this gene are associated with age-related macular degeneration. Alternate splicing results …	Ubiquitous expression
CTDNEP1	Tissue enhanced (skeletal muscle)	Striated muscle - Muscle contraction (mainly)	Low cell type specificity	Non-specific - Mitochondria (mainly)	Intracellular, Membrane (different isoforms)	Serine/threonine protein phosphatase forming with CNEP1R1 an active phosphatase complex that dephosphorylates and may activate LPIN1 and LPIN2. LPIN1 and LPIN2 are phosphatidate phosphatases that catalyze the conversion of phosphatidic acid to diacylglycerol and control the metabolism of fatty acids at different levels. May indirectly modulate the lipid composition of nuclear and/or endoplasmic r…	Hydrolase, Protein phosphatase		Ubiquitous expression
PRMT7	Low tissue specificity	Non-specific - Translation (mainly)	Low cell type specificity	Intestinal epithelial cells - Unknown function (mainly)	Intracellular	Arginine methyltransferase that can both catalyze the formation of omega-N monomethylarginine (MMA) and symmetrical dimethylarginine (sDMA), with a preference for the formation of MMA. Specifically mediates the symmetrical dimethylation of arginine residues in the small nuclear ribonucleoproteins Sm D1 (SNRPD1) and Sm D3 (SNRPD3); such methylation being required for the assembly and biogenesis of…	Chromatin regulator, Methyltransferase, Transferase	This gene encodes a member of the protein arginine N-methyltransferase family of proteins. The encoded enzyme transfers single methyl groups to arginine residues to generate monomethylarginines on histone proteins as well as other protein substrates. This enzyme plays a role in a wide range of biological processes, including neuronal differentiation, male germ line imprinting, small nuclear ribon…	Ubiquitous expression
EIF5A	Low tissue specificity	Non-specific - Mitochondria & Proteasome (mainly)	Low cell type specificity	Non-specific - Basic cellular processes (mainly)	Intracellular	mRNA-binding protein involved in translation elongation. Has an important function at the level of mRNA turnover, probably acting downstream of decapping. Involved in actin dynamics and cell cycle progression, mRNA decay and probably in a pathway involved in stress response and maintenance of cell wall integrity. With syntenin SDCBP, functions as a regulator of p53/TP53 and p53/TP53-dependent apo…	Elongation factor, RNA-binding		Ubiquitous expression
HTRA1	Low tissue specificity	Fibroblasts - Hormone signaling (mainly)	Cell type enhanced (Granulosa cells, Horizontal cells, Muller glia cells, Fibroblasts)	Granulosa cells - Unknown function (mainly)	Intracellular, Secreted (different isoforms). Extracellular location -Secreted to blood	Serine protease with a variety of targets, including extracellular matrix proteins such as fibronectin. HTRA1-generated fibronectin fragments further induce synovial cells to up-regulate MMP1 and MMP3 production. May also degrade proteoglycans, such as aggrecan, decorin and fibromodulin. Through cleavage of proteoglycans, may release soluble FGF-glycosaminoglycan complexes that promote the range …	Growth factor binding, Hydrolase, Protease, Serine protease	This gene encodes a member of the trypsin family of serine proteases. This protein is a secreted enzyme that is proposed to regulate the availability of insulin-like growth factors (IGFs) by cleaving IGF-binding proteins. It has also been suggested to be a regulator of cell growth. Variations in the promoter region of this gene are the cause of susceptibility to age-related macular degeneration t…	Broad expression

## Sheet: Supplementary Data 8
GWAS SNP	Gene	CpG (nearest gene; location)	CHR	START	STOP	SNP position hg19	CpG position hg19	nsnps	PPA.G	PPA.G,E	PPA.G,M	PPA.G,EM	PPA.G,E,M	PPA.E	PPA.E,M	PPA.GM,E	PPA.M	PPA.GE,M	PPA.GE	PPA.GM	PPA.EM	PPA.GEM	PPA.null
rs71486610	PLEKHA1	cg25446361 (HTRA1; promotor)	10	123634803	124686714	124134803	124220504	80	2.3e-34	6.9e-33	0.0074	3.7e-05	0.23	2.4e-41	7.7e-10	1.1e-09	2.5e-11	0.76	2.3e-32	3.5e-11	1.2e-13	1.7e-12	7.6e-43
rs4932373	CIB1	cg00425431 (TTLL13; promotor)	15	90929287	91929287	91429287	90792223	204	7.8e-14	2.6e-12	0.0006	0.098	0.02	2.9e-12	0.021	0.0057	0.00067	0.007	9.9e-13	0.00019	0.11	0.74	8.6e-14
rs4932373	CIB1	cg12931523 (TTLL13; 5'UTR)	15	90929287	91929287	91429287	90793003	95	1.6e-13	5e-12	0.00062	0.054	0.02	2.4e-11	0.092	0.012	0.003	0.035	9e-12	0.00039	0.26	0.52	7.6e-13
rs4932373	CIB1	cg05239308 (TTLL13; 5'UTR)	15	90929287	91929287	91429287	90793056	58	1.6e-11	4.8e-10	0.0004	0.041	0.012	2.3e-09	0.056	0.011	0.0019	0.021	8.7e-10	0.00039	0.2	0.65	7.6e-11
rs4932373	IQGAP1	cg09222367 (IQGAP1; body)	15	90929287	91929287	91429287	90963532	119	2.6e-11	3.8e-05	5.8e-08	0.054	0.084	3.7e-05	0.081	0.057	5.7e-08	0.09	4.1e-05	4e-08	0.053	0.58	2.6e-11
rs4932373	IQGAP1	cg05239308 (TTLL13; 5'UTR)	15	90929287	91929287	91429287	90793056	58	1.3e-13	8.7e-10	3.2e-06	0.04	0.022	4.2e-09	0.1	0.021	1.6e-05	0.059	2.4e-09	3.2e-06	0.19	0.56	6.2e-13
Explanation of the 15 possible scenarios of how variants can be shared among 3 traits
Scenario	Hypotheses (H) for association with each trait	Sharing of variant
Null	H0- no association to any trait	No associations
G	H1- association only for trait 1	GWAS only
E	H2- association only for trait 2	eQTL only
M	H3- association only for trait 3	mQTL only
G,E	H7- association for trait 1 and 2, but different causal variants	GWAS not eQTL (2 causals)
E,M	H8- association for traits 2 and 3, but different causal variants	eQTL not mQTL (2 causals)
G,M	H9- association for traits 1 and 3, but different causal variants	GWAS not mQTL (2 causals)
GE	H4- association for traits 1 and 2	GWAS,eQTL
EM	H5- association for traits 2 and 3	eQTL,mQTL
GM	H6- association for traits 1 and 3	GWAS,mQTL
GM,E	H12- association for traits 1, 2 and 3, but different causal variants for {1,3} and {2}	GWAS,mQTL not eQTL (2 causals)
G,EM	H10- association for traits 1, 2 and 3, but different causal variants for {1} and {2,3}	eQTL,mQTL not GWAS (2 causals)
GE,M	H11- association for traits 1, 2 and 3, but different causal variants for {1,2} and {3}	GWAS,eQTL not mQTL (2 causals)
G,E,M	H13- association for traits 1, 2 and 3, but different causal variants for {1}, for {2} and for {3}	not GWAS not eQTL not mQTL (3 causals)
GEM	H14 SNP is associated with all 3 traits {1,2,3}	GWAS,eQTL,mQTL

## Sheet: Supplementary Data 9
GTEx Tissue	Posterior probability of association (PPA-H4)
	PLEKHA1	CTDNEP1	FES	PRMT7
Adipose_Subcutaneous	0.0136029	9.80853e-23	0.936002	0.532031
Adipose_Visceral_Omentum	0.121623	6.2734e-15	0.999929	0.938344
Adrenal_Gland	0.136009	4.88674e-07	0.999271	0.00039936
Artery_Aorta	0.0838388	8.22655e-23	0.999949	0.901787
Artery_Coronary	0.0853794	1.20243e-07	0.999822	0.698805
Artery_Tibial	0.132785	1.07946e-22	0.999879	0.864504
Brain_Amygdala	0.137931	3.02414e-05	0.988759	0.774456
Brain_Anterior_cingulate_cortex_BA24	0.0216668	1.37479e-05	0.983457	0.873938
Brain_Caudate_basal_ganglia	0.136835	3.30947e-07	0.983981	0.917496
Brain_Cerebellar_Hemisphere	0.158041	1.03615e-07	0.985614	0.0003518
Brain_Cerebellum	0.00150677	2.48671e-13	0.981447	0.81251
Brain_Cortex	0.0675542	8.43916e-13	0.975623	0.930792
Brain_Frontal_Cortex_BA9	0.0628589	1.4143e-08	0.985124	0.665041
Brain_Hippocampus	0.102906	5.74194e-05	0.981342	0.936907
Brain_Hypothalamus	0.128404	0.00272779	0.98316	0.897912
Brain_Nucleus_accumbens_basal_ganglia	0.069493	4.02161e-06	0.982532	0.918717
Brain_Putamen_basal_ganglia	0.122773	1.32962e-08	0.978071	0.946031
Brain_Spinal_cord_cervical_c-1	0.120352	0.000112948	0.986655	0.882283
Brain_Substantia_nigra	0.0947677	0.00202276	0.984418	0.195996
Breast_Mammary_Tissue	0.0582216	1.10517e-15	0.998228	0.235726
Cells_EBV-transformed_lymphocytes	0.10346	0.000576575	0.995334	0.6359
Cells_Transformed_fibroblasts	0.0954035	8.61506e-23	0.999635	0.000329497
Colon_Sigmoid	0.335875	1.00742e-13	0.996145	0.919693
Colon_Transverse	0.0652147	8.29006e-23	0.999913	0.905037
Esophagus_Gastroesophageal_Junction	0.03012	6.30716e-10	0.992387	0.388144
Esophagus_Mucosa	0.0812934	8.00136e-23	0.999285	0.865565
Esophagus_Muscularis	0.0596521	9.19078e-23	0.998479	0.924682
Heart_Atrial_Appendage	0.00179868	1.06697e-22	0.998757	0.000329521
Heart_Left_Ventricle	0.0110283	6.55494e-23	0.998803	0.000329497
Liver	0.155203	4.34244e-10	0.999906	0.919262
Lung	0.124545	8.30057e-23	0.999819	0.224617
Minor_Salivary_Gland	0.111625	0.0561179	0.995053	0.346878
Muscle_Skeletal	0.0733147	1.79436e-22	0.985752	0.344403
Nerve_Tibial	0.111449	1.11218e-22	0.999911	0.842842
Ovary	0.102931	0.000174698	0.98922	0.731267
Pancreas	0.0631715	3.74766e-22	0.999952	0.443887
Pituitary	6.43084e-08	1.59012e-07	0.988437	0.215892
Prostate	0.28627	0.000327192	0.99366	0.758977
Skin_Not_Sun_Exposed_Suprapubic	0.282429	8.11004e-23	0.999435	0.875975
Skin_Sun_Exposed_Lower_leg	0.0122935	7.88225e-23	0.999804	0.674144
Small_Intestine_Terminal_Ileum	0.103289	8.78797e-11	0.994078	0.913272
Spleen	0.244313	6.87315e-11	0.998998	0.601872
Stomach	0.130582	8.5164e-23	0.999853	0.737733
Testis	1.03187e-07	4.86036e-10	0.985112	0.372723
Thyroid	0.0183533	8.18191e-23	0.999938	0.919134
Uterus	0.114896	9.03147e-06	0.99969	0.893963
Vagina	0.131552	0.000661959	0.987	0.891613
Whole_Blood	0.24345	1.3065e-06	0.999909	0.649235

## Sheet: Supplementary Data 10
NICHD eQTL-mQTL triplets						RICHS-mQTLs			RICHS-eQTLs
SNP	Chromosome:SNP position hg19	CpG	Ensembl Gene ID	Gene Symbol	CpG position hg19	Regression Coefficient	Standard error	P-value	Regression Coefficient	Standard error	P-value
rs71486610	Chr10:124134803	cg02556345	ENSG00000107679	PLEKHA1	124181965	0.103117	0.10862	0.343921	-0.150334	0.108799	0.169032
rs71486610	Chr10:124134803	cg02556345	ENSG00000166033	HTRA1	124181965	0.103117	0.10862	0.343921	-0.252507	0.107572	0.0201719
rs71486610	Chr10:124134803	cg06474225	ENSG00000107679	PLEKHA1	124228770	0.256554	0.10698	0.0176588	-0.150334	0.108799	0.169032
rs71486610	Chr10:124134803	cg06474225	ENSG00000166033	HTRA1	124228770	0.256554	0.10698	0.0176588	-0.252507	0.107572	0.0201719
rs71486610	Chr10:124134803	cg07250222	ENSG00000107679	PLEKHA1	123358317	-0.0846491	0.108723	0.437407	-0.150334	0.108799	0.169032
rs71486610	Chr10:124134803	cg07250222	ENSG00000166033	HTRA1	123358317	-0.0846491	0.108723	0.437407	-0.252507	0.107572	0.0201719
rs71486610	Chr10:124134803	cg19863426	ENSG00000107679	PLEKHA1	124138853				-0.150334	0.108799	0.169032
rs71486610	Chr10:124134803	cg19863426	ENSG00000166033	HTRA1	124138853				-0.252507	0.107572	0.0201719
rs71486610	Chr10:124134803	cg24296920	ENSG00000107679	PLEKHA1	124214120				-0.150334	0.108799	0.169032
rs71486610	Chr10:124134803	cg24296920	ENSG00000166033	HTRA1	124214120				-0.252507	0.107572	0.0201719
rs71486610	Chr10:124134803	cg25542438	ENSG00000107679	PLEKHA1	124214250				-0.150334	0.108799	0.169032
rs71486610	Chr10:124134803	cg25542438	ENSG00000166033	HTRA1	124214250				-0.252507	0.107572	0.0201719
rs2292626	Chr10:124186714	cg02556345	ENSG00000107679	PLEKHA1	124181965	0.180164	0.106788	0.0935796	-0.202561	0.107019	0.0602544
rs2292626	Chr10:124186714	cg02556345	ENSG00000138152	BTBD16	124181965	0.180164	0.106788	0.0935796	-0.0104763	0.108245	0.923024
rs2292626	Chr10:124186714	cg02556345	ENSG00000166033	HTRA1	124181965	0.180164	0.106788	0.0935796	-0.280228	0.105883	0.00897003
rs2292626	Chr10:124186714	cg02556345	ENSG00000254636	ARMS2	124181965	0.180164	0.106788	0.0935796	-0.121995	0.107804	0.259536
rs2292626	Chr10:124186714	cg06474225	ENSG00000107679	PLEKHA1	124228770	0.300292	0.105041	0.0048342	-0.202561	0.107019	0.0602544
rs2292626	Chr10:124186714	cg06474225	ENSG00000138152	BTBD16	124228770	0.300292	0.105041	0.0048342	-0.0104763	0.108245	0.923024
rs2292626	Chr10:124186714	cg06474225	ENSG00000166033	HTRA1	124228770	0.300292	0.105041	0.0048342	-0.280228	0.105883	0.00897003
rs2292626	Chr10:124186714	cg06474225	ENSG00000254636	ARMS2	124228770	0.300292	0.105041	0.0048342	-0.121995	0.107804	0.259536
rs2292626	Chr10:124186714	cg09191750	ENSG00000107679	PLEKHA1	124222331				-0.202561	0.107019	0.0602544
rs2292626	Chr10:124186714	cg09191750	ENSG00000138152	BTBD16	124222331				-0.0104763	0.108245	0.923024
rs2292626	Chr10:124186714	cg09191750	ENSG00000166033	HTRA1	124222331				-0.280228	0.105883	0.00897003
rs2292626	Chr10:124186714	cg09191750	ENSG00000254636	ARMS2	124222331				-0.121995	0.107804	0.259536
rs2292626	Chr10:124186714	cg19863426	ENSG00000107679	PLEKHA1	124138853				-0.202561	0.107019	0.0602544
rs2292626	Chr10:124186714	cg19863426	ENSG00000138152	BTBD16	124138853				-0.0104763	0.108245	0.923024
rs2292626	Chr10:124186714	cg19863426	ENSG00000166033	HTRA1	124138853				-0.280228	0.105883	0.00897003
rs2292626	Chr10:124186714	cg19863426	ENSG00000254636	ARMS2	124138853				-0.121995	0.107804	0.259536
rs2292626	Chr10:124186714	cg24296920	ENSG00000107679	PLEKHA1	124214120				-0.202561	0.107019	0.0602544
rs2292626	Chr10:124186714	cg24296920	ENSG00000138152	BTBD16	124214120				-0.0104763	0.108245	0.923024
rs2292626	Chr10:124186714	cg24296920	ENSG00000166033	HTRA1	124214120				-0.280228	0.105883	0.00897003
rs2292626	Chr10:124186714	cg24296920	ENSG00000254636	ARMS2	124214120				-0.121995	0.107804	0.259536
rs2292626	Chr10:124186714	cg25542438	ENSG00000107679	PLEKHA1	124214250				-0.202561	0.107019	0.0602544
rs2292626	Chr10:124186714	cg25542438	ENSG00000138152	BTBD16	124214250				-0.0104763	0.108245	0.923024
rs2292626	Chr10:124186714	cg25542438	ENSG00000166033	HTRA1	124214250				-0.280228	0.105883	0.00897003
rs2292626	Chr10:124186714	cg25542438	ENSG00000254636	ARMS2	124214250				-0.121995	0.107804	0.259536
rs2274224	Chr10:96039597	cg08394070	ENSG00000268894	PLCE1-AS1	96087958	0.687293	0.0972756	5.00504e-11	0.534631	0.104048	8.23157e-07
rs55836809	Chr13:28502874	cg06106103	ENSG00000122025	FLT3	28493012
rs55836809	Chr13:28502874	cg18064631	ENSG00000122025	FLT3	28496413	0.696809	0.118868	2.63579e-08
rs10147938	Chr14:31885951	cg01358620	ENSG00000129493	HEATR5A	31858202	0.631376	0.106473	1.88344e-08	-0.360855	0.114306	0.00191634
rs10147938	Chr14:31885951	cg01743658	ENSG00000129493	HEATR5A	31859505	0.563005	0.108903	7.08816e-07	-0.360855	0.114306	0.00191634
rs10147938	Chr14:31885951	cg07570069	ENSG00000129493	HEATR5A	31859515	0.585818	0.108129	2.24512e-07	-0.360855	0.114306	0.00191634
rs10147938	Chr14:31885951	cg21113592	ENSG00000129493	HEATR5A	31858067				-0.360855	0.114306	0.00191634
rs4932373	Chr15:91429287	cg05180856	ENSG00000182511	FES	91428056	1.21467	0.170023	3.25441e-11	0.0981726	0.196285	0.617677
rs4932373	Chr15:91429287	cg06330618	ENSG00000182511	FES	91428456	0.913419	0.181707	1.35317e-06	0.0981726	0.196285	0.617677
rs4932373	Chr15:91429287	cg07718650	ENSG00000182511	FES	91434288				0.0981726	0.196285	0.617677
rs4932373	Chr15:91429287	cg08724371	ENSG00000182511	FES	91442212	0.842537	0.183889	9.38405e-06	0.0981726	0.196285	0.617677
rs4932373	Chr15:91429287	cg09397246	ENSG00000182511	FES	91427361	0.797411	0.185175	2.92425e-05	0.0981726	0.196285	0.617677
rs4932373	Chr15:91429287	cg09484019	ENSG00000182511	FES	90744132	0.179034	0.195346	0.360822	0.0981726	0.196285	0.617677
rs4932373	Chr15:91429287	cg13644811	ENSG00000182511	FES	90771714				0.0981726	0.196285	0.617677
rs4932373	Chr15:91429287	cg18661868	ENSG00000182511	FES	91427965	0.30782	0.194315	0.115189	0.0981726	0.196285	0.617677
rs4932373	Chr15:91429287	cg20992439	ENSG00000182511	FES	91429916	-0.962435	0.180078	3.16329e-07	0.0981726	0.196285	0.617677
rs4932373	Chr15:91429287	cg25647583	ENSG00000182511	FES	91427184	1.28724	0.166565	1.24784e-12	0.0981726	0.196285	0.617677
rs4932373	Chr15:91429287	cg26405020	ENSG00000182511	FES	91427363	0.818398	0.184587	1.73926e-05	0.0981726	0.196285	0.617677
rs4932373	Chr15:91429287	cg26899598	ENSG00000182511	FES	91429088	1.20808	0.170324	4.30954e-11	0.0981726	0.196285	0.617677
rs12446550	Chr16:28543381	cg00240767	ENSG00000178952	TUFM	28564522	0.50479	0.12429	7.70199e-05	0.205045	0.131499	0.120966
rs12446550	Chr16:28543381	cg00240767	ENSG00000197165	SULT1A2	28564522	0.50479	0.12429	7.70199e-05
rs12446550	Chr16:28543381	cg01378222	ENSG00000178952	TUFM	28622494	0.576115	0.122286	5.40989e-06	0.205045	0.131499	0.120966
rs12446550	Chr16:28543381	cg01378222	ENSG00000197165	SULT1A2	28622494	0.576115	0.122286	5.40989e-06
rs12446550	Chr16:28543381	cg03718627	ENSG00000178952	TUFM	28329610				0.205045	0.131499	0.120966
rs12446550	Chr16:28543381	cg03718627	ENSG00000197165	SULT1A2	28329610
rs12446550	Chr16:28543381	cg04270652	ENSG00000178952	TUFM	28608894	-0.220141	0.129502	0.0911411	0.205045	0.131499	0.120966
rs12446550	Chr16:28543381	cg04270652	ENSG00000197165	SULT1A2	28608894	-0.220141	0.129502	0.0911411
rs12446550	Chr16:28543381	cg04770705	ENSG00000178952	TUFM	28509428	0.297896	0.128501	0.021735	0.205045	0.131499	0.120966
rs12446550	Chr16:28543381	cg04770705	ENSG00000197165	SULT1A2	28509428	0.297896	0.128501	0.021735
rs12446550	Chr16:28543381	cg05966235	ENSG00000178952	TUFM	28915196				0.205045	0.131499	0.120966
rs12446550	Chr16:28543381	cg05966235	ENSG00000197165	SULT1A2	28915196
rs12446550	Chr16:28543381	cg06723057	ENSG00000178952	TUFM	28549923	0.223604	0.129464	0.0861192	0.205045	0.131499	0.120966
rs12446550	Chr16:28543381	cg06723057	ENSG00000197165	SULT1A2	28549923	0.223604	0.129464	0.0861192
rs12446550	Chr16:28543381	cg06726893	ENSG00000178952	TUFM	28870846	-0.350214	0.127652	0.00679106	0.205045	0.131499	0.120966
rs12446550	Chr16:28543381	cg06726893	ENSG00000197165	SULT1A2	28870846	-0.350214	0.127652	0.00679106
rs12446550	Chr16:28543381	cg07866632	ENSG00000178952	TUFM	28584802	-0.274415	0.128836	0.0347436	0.205045	0.131499	0.120966
rs12446550	Chr16:28543381	cg07866632	ENSG00000197165	SULT1A2	28584802	-0.274415	0.128836	0.0347436
rs12446550	Chr16:28543381	cg07884168	ENSG00000178952	TUFM	28874307	-0.498132	0.124462	9.67132e-05	0.205045	0.131499	0.120966
rs12446550	Chr16:28543381	cg07884168	ENSG00000197165	SULT1A2	28874307	-0.498132	0.124462	9.67132e-05
rs12446550	Chr16:28543381	cg09754948	ENSG00000178952	TUFM	28834200	0.571619	0.122421	6.47355e-06	0.205045	0.131499	0.120966
rs12446550	Chr16:28543381	cg09754948	ENSG00000197165	SULT1A2	28834200	0.571619	0.122421	6.47355e-06
rs12446550	Chr16:28543381	cg12743398	ENSG00000178952	TUFM	28609531	-0.45793	0.125448	0.000356799	0.205045	0.131499	0.120966
rs12446550	Chr16:28543381	cg12743398	ENSG00000197165	SULT1A2	28609531	-0.45793	0.125448	0.000356799
rs12446550	Chr16:28543381	cg16576597	ENSG00000178952	TUFM	28551801	0.667418	0.119273	9.63584e-08	0.205045	0.131499	0.120966
rs12446550	Chr16:28543381	cg16576597	ENSG00000197165	SULT1A2	28551801	0.667418	0.119273	9.63584e-08
rs12446550	Chr16:28543381	cg26489497	ENSG00000178952	TUFM	28512017	0.386036	0.126989	0.00277587	0.205045	0.131499	0.120966
rs12446550	Chr16:28543381	cg26489497	ENSG00000197165	SULT1A2	28512017	0.386036	0.126989	0.00277587
rs12446550	Chr16:28543381	cg26663590	ENSG00000178952	TUFM	28959310	0.485783	0.124774	0.00014625	0.205045	0.131499	0.120966
rs12446550	Chr16:28543381	cg26663590	ENSG00000197165	SULT1A2	28959310	0.485783	0.124774	0.00014625
rs12446550	Chr16:28543381	cg27347003	ENSG00000178952	TUFM	28915665	0.0759643	0.130554	0.5615	0.205045	0.131499	0.120966
rs12446550	Chr16:28543381	cg27347003	ENSG00000197165	SULT1A2	28915665	0.0759643	0.130554	0.5615
rs1868158	Chr16:68398924	cg02226672	ENSG00000132600	PRMT7	68398533	0.480052	0.111107	2.75945e-05	-0.0321428	0.118762	0.787021
rs1868158	Chr16:68398924	cg03983715	ENSG00000132600	PRMT7	68378420	0.211927	0.116336	0.0704194	-0.0321428	0.118762	0.787021
rs1868158	Chr16:68398924	cg05110241	ENSG00000132600	PRMT7	68378359	0.353355	0.114112	0.00232193	-0.0321428	0.118762	0.787021
rs1868158	Chr16:68398924	cg05392527	ENSG00000132600	PRMT7	68394825	0.454798	0.111786	7.49368e-05	-0.0321428	0.118762	0.787021
rs1868158	Chr16:68398924	cg09835421	ENSG00000132600	PRMT7	68378352	0.418876	0.112682	0.000280206	-0.0321428	0.118762	0.787021
rs1868158	Chr16:68398924	cg10061770	ENSG00000132600	PRMT7	68366844	-0.355529	0.114069	0.0021771	-0.0321428	0.118762	0.787021
rs1868158	Chr16:68398924	cg10422047	ENSG00000132600	PRMT7	68401557	0.557935	0.10875	8.47884e-07	-0.0321428	0.118762	0.787021
rs222857	Chr17:7164563	cg01697794	ENSG00000175826	CTDNEP1	7117125	-0.39944	0.108281	0.000310556	0.0337032	0.112888	0.76568
rs222857	Chr17:7164563	cg03613822	ENSG00000175826	CTDNEP1	7115140	0.641326	0.100553	1.93903e-09	0.0337032	0.112888	0.76568
rs222857	Chr17:7164563	cg03670302	ENSG00000175826	CTDNEP1	7190898				0.0337032	0.112888	0.76568
rs222857	Chr17:7164563	cg04106389	ENSG00000175826	CTDNEP1	7117241	-0.82001	0.0918538	1.13492e-15	0.0337032	0.112888	0.76568
rs222857	Chr17:7164563	cg05490983	ENSG00000175826	CTDNEP1	7164286	-0.49912	0.105596	5.06204e-06	0.0337032	0.112888	0.76568
rs222857	Chr17:7164563	cg06891043	ENSG00000175826	CTDNEP1	7186718	0.197379	0.111793	0.0794246	0.0337032	0.112888	0.76568
rs222857	Chr17:7164563	cg07408989	ENSG00000175826	CTDNEP1	7116792	-0.70245	0.0979001	2.74432e-11	0.0337032	0.112888	0.76568
rs222857	Chr17:7164563	cg07716032	ENSG00000175826	CTDNEP1	7122846	-0.437554	0.107332	7.26012e-05	0.0337032	0.112888	0.76568
rs222857	Chr17:7164563	cg13729891	ENSG00000175826	CTDNEP1	7108468				0.0337032	0.112888	0.76568
rs222857	Chr17:7164563	cg13768953	ENSG00000175826	CTDNEP1	7114967	0.407983	0.108076	0.000227006	0.0337032	0.112888	0.76568
rs222857	Chr17:7164563	cg14310975	ENSG00000175826	CTDNEP1	7383075				0.0337032	0.112888	0.76568
rs222857	Chr17:7164563	cg15802396	ENSG00000175826	CTDNEP1	7108305	0.582852	0.10281	6.76233e-08	0.0337032	0.112888	0.76568
rs222857	Chr17:7164563	cg16009970	ENSG00000175826	CTDNEP1	7198721	0.147282	0.112287	0.191565	0.0337032	0.112888	0.76568
rs222857	Chr17:7164563	cg16564940	ENSG00000175826	CTDNEP1	7117310	-0.203446	0.111724	0.0705259	0.0337032	0.112888	0.76568
rs222857	Chr17:7164563	cg17265693	ENSG00000175826	CTDNEP1	7166490	0.651002	0.100154	1.02751e-09	0.0337032	0.112888	0.76568
rs222857	Chr17:7164563	cg19466160	ENSG00000175826	CTDNEP1	7117160	-0.230766	0.111383	0.0399273	0.0337032	0.112888	0.76568
rs222857	Chr17:7164563	cg25555460	ENSG00000175826	CTDNEP1	7199204	0.212707	0.111613	0.0585216	0.0337032	0.112888	0.76568
rs222857	Chr17:7164563	cg27656973	ENSG00000175826	CTDNEP1	7194161	-0.318874	0.10998	0.00427865	0.0337032	0.112888	0.76568
rs78378222	Chr17:7571752	cg12685753	ENSG00000252363	RNU7-43P	6735539
rs144126567	Chr1:161510516	cg10431340	ENSG00000225217	HSPA7	161279108	-1.24054	0.253861	2.52245e-06	-0.1163	0.272542	0.670173
rs144126567	Chr1:161510516	cg23691642	ENSG00000225217	HSPA7	161494097	-0.048108	0.272572	0.860133	-0.1163	0.272542	0.670173
rs708122	Chr1:228216997	cg00655913	ENSG00000154342	WNT3A	228633920	0.280439	0.118695	0.019376	-0.224879	0.119813	0.062408
rs708122	Chr1:228216997	cg02826237	ENSG00000154342	WNT3A	228633517	0.194711	0.11979	0.106087	-0.224879	0.119813	0.062408
rs708122	Chr1:228216997	cg02991924	ENSG00000154342	WNT3A	228193237	1.02578	0.0885863	9.03599e-23	-0.224879	0.119813	0.062408
rs708122	Chr1:228216997	cg03669282	ENSG00000154342	WNT3A	228566718	0.0516194	0.120729	0.669558	-0.224879	0.119813	0.062408
rs708122	Chr1:228216997	cg06512918	ENSG00000154342	WNT3A	228350199	0.462983	0.114972	8.79828e-05	-0.224879	0.119813	0.062408
rs708122	Chr1:228216997	cg09369927	ENSG00000154342	WNT3A	228193585	1.02256	0.0888245	1.37788e-22	-0.224879	0.119813	0.062408
rs708122	Chr1:228216997	cg10909939	ENSG00000154342	WNT3A	228075683				-0.224879	0.119813	0.062408
rs708122	Chr1:228216997	cg10962762	ENSG00000154342	WNT3A	228075749	-0.122893	0.120398	0.308967	-0.224879	0.119813	0.062408
rs708122	Chr1:228216997	cg12623852	ENSG00000154342	WNT3A	228075452				-0.224879	0.119813	0.062408
rs708122	Chr1:228216997	cg13092405	ENSG00000154342	WNT3A	228075423	-0.206468	0.119663	0.0864342	-0.224879	0.119813	0.062408
rs708122	Chr1:228216997	cg13864473	ENSG00000154342	WNT3A	228194036	0.551885	0.112429	2.28872e-06	-0.224879	0.119813	0.062408
rs708122	Chr1:228216997	cg19911850	ENSG00000154342	WNT3A	228199892				-0.224879	0.119813	0.062408
rs708122	Chr1:228216997	cg20976159	ENSG00000154342	WNT3A	228193529	0.73826	0.105351	6.85543e-11	-0.224879	0.119813	0.062408
rs708122	Chr1:228216997	cg21934230	ENSG00000154342	WNT3A	228202608	0.245774	0.119186	0.0408574	-0.224879	0.119813	0.062408
rs708122	Chr1:228216997	cg22699044	ENSG00000154342	WNT3A	228633460	0.155508	0.120156	0.197505	-0.224879	0.119813	0.062408
rs708122	Chr1:228216997	cg25874119	ENSG00000154342	WNT3A	228633904	0.29655	0.118443	0.0133181	-0.224879	0.119813	0.062408
rs708122	Chr1:228216997	cg26841013	ENSG00000154342	WNT3A	228248013	-0.275518	0.118769	0.0216489	-0.224879	0.119813	0.062408
rs708122	Chr1:228216997	cg26921638	ENSG00000154342	WNT3A	228193587	0.776979	0.103551	4.43721e-12	-0.224879	0.119813	0.062408
rs2755253	Chr1:67470843	cg16001150	ENSG00000198160	MIER1	67604092	-0.137042	0.117736	0.246211	-0.0924875	0.118359	0.435751
rs12104672	Chr2:109151173	cg01745370	ENSG00000153201	RANBP2	109065127	1.01581	0.0720447	1.23872e-29	-0.116042	0.10826	0.285436
rs12623454	Chr2:121326297	cg07218647	ENSG00000236878	MTATP6P26	121338498	0.523345	0.103637	1.22085e-06
rs2280235	Chr2:191843830	cg00137918	ENSG00000115419	GLS	191850909	-0.0107186	0.144192	0.940839	0.0207974	0.144459	0.885713
rs2280235	Chr2:191843830	cg08946713	ENSG00000115419	GLS	191844998	0.113702	0.143907	0.430666	0.0207974	0.144459	0.885713
rs2280235	Chr2:191843830	cg10241462	ENSG00000115419	GLS	191746790				0.0207974	0.144459	0.885713
rs10495563	Chr2:9662210	cg07078329	ENSG00000151694	ADAM17	9697298				0.0275006	0.114076	0.809818
rs10495563	Chr2:9662210	cg09761705	ENSG00000151694	ADAM17	9547535	0.584062	0.103952	8.63352e-08	0.0275006	0.114076	0.809818
rs10495563	Chr2:9662210	cg12057242	ENSG00000151694	ADAM17	9603687	0.346461	0.110558	0.00206229	0.0275006	0.114076	0.809818
rs10495563	Chr2:9662210	cg12347123	ENSG00000151694	ADAM17	9686808	0.444978	0.108275	6.38235e-05	0.0275006	0.114076	0.809818
rs10495563	Chr2:9662210	cg14853772	ENSG00000151694	ADAM17	9613781	-0.455196	0.108002	4.22004e-05	0.0275006	0.114076	0.809818
rs10495563	Chr2:9662210	cg23886495	ENSG00000151694	ADAM17	9695866				0.0275006	0.114076	0.809818
rs6930558	Chr6:141878920	cg10877315	ENSG00000259828	AL355596.1	141335831	0.486406	0.121209	9.28377e-05
rs6930558	Chr6:141878920	cg16322478	ENSG00000259828	AL355596.1	142698737	-0.23196	0.12595	0.0674205
rs6930558	Chr6:141878920	cg16797473	ENSG00000259828	AL355596.1	142277658	0.26203	0.125571	0.0385416
rs6930558	Chr6:141878920	cg17016145	ENSG00000259828	AL355596.1	141520754	0.224079	0.126041	0.0773813
rs6930558	Chr6:141878920	cg17247190	ENSG00000259828	AL355596.1	141883437	0.208091	0.126217	0.101226
rs6930558	Chr6:141878920	cg23833425	ENSG00000259828	AL355596.1	142476640	-0.0331618	0.127284	0.794795
rs10872678	Chr6:152039964	cg22157087	ENSG00000213089	PDCL3P5	152012887	0.55052	0.114215	3.37833e-06
rs809871	Chr6:26256526	cg00200164	ENSG00000168298	H1-4	26028781	-0.098843	0.125284	0.431338	-0.227531	0.124599	0.0697571
rs809871	Chr6:26256526	cg00631329	ENSG00000168298	H1-4	26305371				-0.227531	0.124599	0.0697571
rs809871	Chr6:26256526	cg01158161	ENSG00000168298	H1-4	26214630	-0.370595	0.121977	0.00279058	-0.227531	0.124599	0.0697571
rs809871	Chr6:26256526	cg02841227	ENSG00000168298	H1-4	26021843				-0.227531	0.124599	0.0697571
rs809871	Chr6:26256526	cg03264133	ENSG00000168298	H1-4	25882463	-0.143525	0.125007	0.252669	-0.227531	0.124599	0.0697571
rs809871	Chr6:26256526	cg03517284	ENSG00000168298	H1-4	25882590	-0.192816	0.124581	0.123717	-0.227531	0.124599	0.0697571
rs809871	Chr6:26256526	cg03969906	ENSG00000168298	H1-4	26021768				-0.227531	0.124599	0.0697571
rs809871	Chr6:26256526	cg05959834	ENSG00000168298	H1-4	26108372	0.0980725	0.125288	0.434945	-0.227531	0.124599	0.0697571
rs809871	Chr6:26256526	cg06035815	ENSG00000168298	H1-4	26189597	0.610727	0.115619	4.22605e-07	-0.227531	0.124599	0.0697571
rs809871	Chr6:26256526	cg09382618	ENSG00000168298	H1-4	26108235	0.13719	0.125052	0.274304	-0.227531	0.124599	0.0697571
rs809871	Chr6:26256526	cg10704923	ENSG00000168298	H1-4	26108404				-0.227531	0.124599	0.0697571
rs809871	Chr6:26256526	cg11798814	ENSG00000168298	H1-4	26128103				-0.227531	0.124599	0.0697571
rs809871	Chr6:26256526	cg12310025	ENSG00000168298	H1-4	25882481				-0.227531	0.124599	0.0697571
rs809871	Chr6:26256526	cg13344095	ENSG00000168298	H1-4	26233352				-0.227531	0.124599	0.0697571
rs809871	Chr6:26256526	cg13736514	ENSG00000168298	H1-4	26305472	-0.754827	0.110029	1.5205e-10	-0.227531	0.124599	0.0697571
rs809871	Chr6:26256526	cg15691649	ENSG00000168298	H1-4	25882328	-0.12651	0.125124	0.313548	-0.227531	0.124599	0.0697571
rs809871	Chr6:26256526	cg17866778	ENSG00000168298	H1-4	26233442	-0.435391	0.120597	0.000411648	-0.227531	0.124599	0.0697571
rs809871	Chr6:26256526	cg19801560	ENSG00000168298	H1-4	26247253	-0.250582	0.12392	0.0448726	-0.227531	0.124599	0.0697571
rs809871	Chr6:26256526	cg20765441	ENSG00000168298	H1-4	25931659	-0.294948	0.123293	0.0179348	-0.227531	0.124599	0.0697571
rs809871	Chr6:26256526	cg21627181	ENSG00000168298	H1-4	25754190	-0.42674	0.120795	0.000541172	-0.227531	0.124599	0.0697571
rs809871	Chr6:26256526	cg23259375	ENSG00000168298	H1-4	26016732	0.168287	0.124809	0.179498	-0.227531	0.124599	0.0697571
rs809871	Chr6:26256526	cg24034578	ENSG00000168298	H1-4	26108406				-0.227531	0.124599	0.0697571
rs809871	Chr6:26256526	cg26174326	ENSG00000168298	H1-4	26016674	0.056156	0.125453	0.655045	-0.227531	0.124599	0.0697571
rs3918226	Chr7:150690176	cg00571021	ENSG00000164889	SLC4A2	150707313	-0.151243	0.257014	0.557073	-0.0186193	0.257344	0.942415
rs3918226	Chr7:150690176	cg00852675	ENSG00000164889	SLC4A2	150105086	0.181359	0.256889	0.481252	-0.0186193	0.257344	0.942415
rs3918226	Chr7:150690176	cg01108370	ENSG00000164889	SLC4A2	151330008	0.377592	0.255517	0.141489	-0.0186193	0.257344	0.942415
rs3918226	Chr7:150690176	cg03295107	ENSG00000164889	SLC4A2	151236292	0.0414492	0.257278	0.872218	-0.0186193	0.257344	0.942415
rs3918226	Chr7:150690176	cg10902667	ENSG00000164889	SLC4A2	151423739	0.110265	0.257148	0.66866	-0.0186193	0.257344	0.942415
rs3918226	Chr7:150690176	cg12889538	ENSG00000164889	SLC4A2	151330217	0.0542611	0.257263	0.833227	-0.0186193	0.257344	0.942415
rs3918226	Chr7:150690176	cg18334211	ENSG00000164889	SLC4A2	151328924	0.232578	0.256625	0.366177	-0.0186193	0.257344	0.942415
rs3918226	Chr7:150690176	cg19502841	ENSG00000164889	SLC4A2	150763816	-0.0842045	0.257211	0.743823	-0.0186193	0.257344	0.942415
rs3918226	Chr7:150690176	cg20716058	ENSG00000164889	SLC4A2	151330230	0.385768	0.255439	0.133011	-0.0186193	0.257344	0.942415
rs3918226	Chr7:150690176	cg20972917	ENSG00000164889	SLC4A2	151330066	0.229238	0.256644	0.373118	-0.0186193	0.257344	0.942415
rs3918226	Chr7:150690176	cg21104546	ENSG00000164889	SLC4A2	150110071				-0.0186193	0.257344	0.942415
rs3918226	Chr7:150690176	cg23160428	ENSG00000164889	SLC4A2	150732834	0.285293	0.256284	0.267338	-0.0186193	0.257344	0.942415
rs3918226	Chr7:150690176	cg24032393	ENSG00000164889	SLC4A2	150706355	-0.805729	0.249081	0.00148614	-0.0186193	0.257344	0.942415
rs3918226	Chr7:150690176	cg25337691	ENSG00000164889	SLC4A2	150717629	-0.0743184	0.257231	0.773028	-0.0186193	0.257344	0.942415
rs77553582*	Chr7:35299657	cg00598758	ENSG00000164532	TBX20	35291644	-0.68374	0.0976948	7.19436e-11	0.54429	0.10357	4.82e-07
rs77553582*	Chr7:35299657	cg16362592	ENSG00000164532	TBX20	35289568	-0.626977	0.100106	3.50317e-09	0.54429	0.10357	4.82e-07
rs3933326	Chr9:123633948	cg00045753	ENSG00000095261	PSMD5	123630545	0.181153	0.114219	0.114762	-0.107378	0.115093	0.35229
rs3933326	Chr9:123633948	cg03808351	ENSG00000095261	PSMD5	123631620				-0.107378	0.115093	0.35229
rs3933326	Chr9:123633948	cg09419670	ENSG00000095261	PSMD5	123605666				-0.107378	0.115093	0.35229
rs3933326	Chr9:123633948	cg14076923	ENSG00000095261	PSMD5	124081083	0.0273097	0.115116	0.812784	-0.107378	0.115093	0.35229
rs3933326	Chr9:123633948	cg14255062	ENSG00000095261	PSMD5	123606675	0.252947	0.113341	0.0270578	-0.107378	0.115093	0.35229
rs3933326	Chr9:123633948	cg21717724	ENSG00000095261	PSMD5	123604514	0.984853	0.0838979	3.32666e-23	-0.107378	0.115093	0.35229

[truncated: 6 more sheets: Supplementary Data 11, Supplementary Data 12, Supplementary Data 13, Supplementary Data 14, Supplementary Data 15, Supplementary Data 16]
